# Supplementary material for: In silico APC/C substrate discovery reveals cell cycle-dependent degradation of UHRF1 and other chromatin regulators
Source: PLoS Biol. 2020 Dec 11;18(12):e3000975. doi: 10.1371/journal.pbio.3000975 (PMC7758050; doi:10.1371/journal.pbio.3000975)
Supplement: S1 Data — (XLSX) [file pbio.3000975.s008.xlsx]

## Sheet: Figure 1B
Data related to Figure 1B. Enrichment of bona fide KEN substrates
		Number of substrates identified from Davey et al	Total genes/proteins in dataset	Fold enrichment
	KEN motif and Cell cycle regulated mRNA	22	149	14
	KEN motif only	33	2206	49
	Cell cycle regulated mRNA only	22	651	141
	*For lists of proteins in each group and their comparison to the bona fide substrates see Table S2 and S3

## Sheet: Figure 1C
Data related to Figure 1C. Enrichment of bona fide KEN substrates by our study and others
This table to replicated from that in Table S3
	APC-C substrate (curated by Davey and Morgan)	Merbl 2009	Merbl 2013	Lafranchi et al.	Singh et al.	Min 2014	Huttlin 2017	Bakos 2018	Cdh1 IP-MS (This Study)	Cell cycle txn and KEN-motif (this study)	Combined (this study)
	AURKB	Yes		Yes	Yes	Yes		Yes		Yes	Yes
	BRSK2
	BUB1	Yes		Yes		Yes			Yes	Yes	Yes
	BUB1B			Yes	Yes			Yes	Yes	Yes	Yes
	CDC20	Yes			Yes			Yes	Yes	Yes	Yes
	CDC25A								Yes	Yes	Yes
	CDC25B									Yes	Yes
	CDC25C									Yes	Yes
	CDC6									Yes	Yes
	CDCA3					Yes		Yes	Yes	Yes	Yes
	CENPF			Yes	Yes			Yes		Yes	Yes
	CKAP2			Yes	Yes	Yes		Yes	Yes	Yes	Yes
	CUEDC2
	DLG7			Yes						Yes	Yes
	FAN1
	FOXM1									Yes	Yes
	FOXRED2
	GLS
	HMMR				Yes			Yes		Yes	Yes
	KIF11			Yes	Yes	Yes			Yes	Yes	Yes
	KIF22				Yes			Yes	Yes	Yes	Yes
	NEK2	Yes	Yes					Yes		Yes	Yes
	NINL
	NUSAP1				Yes	Yes		Yes	Yes	Yes	Yes
	KIAA0101			Yes					Yes	Yes	Yes
	PFKFB3
	PTTG1	Yes						Yes		Yes	Yes
	SASS6							Yes
	SGO1	Yes
	SIL									Yes	Yes
	TK1			Yes		Yes	Yes	Yes	Yes
	TPX2				Yes	Yes		Yes		Yes	Yes
	USP37						Yes		Yes		Yes
	Total substrates identified	6	1	9	10	8	2	14	12	22	23

## Sheet: Figure 1D
Data related to Figure 1D. GO Enrichment data
		FOLD ENRICHMENT
	GO biological process	KEN motif only	Cell cycle regulated mRNA only	KEN motif and Cell cycle regulated mRNA
	cell division (GO:0051301)	2.19	7.6	12.07
	chromosome segregation (GO:0007059)	2.67	8.62	14.46
	mitotic cell cycle process (GO:1903047)	2.23	8.54	14.24
	spindle organization (GO:0007051)	2.68	8.96	15.7
	regulation of G2/M transition of mitotic cell cycle (GO:0010389)	2.68	9.29	16.61
	DNA replication (GO:0006260)	2.32	10.86	16.86

## Sheet: Figure 2B
Data related to Figure 2B. GO Enrichment data
	GO biological process	Fold Enrichment among KEN motif and Cell cycle regulated mRNA dataset
	chromosome organization (GO:0051276)	6.23
	DNA repair (GO:0006281)	6.68
	protein-DNA complex assembly (GO:0065004)	6.91
	DNA metabolic process (GO:0006259)	6.95
	DNA packaging (GO:0006323)	8.77
	DNA conformation change (GO:0071103)	9.09

## Sheet: Figure 6B
Data related to Figure 6B. Cell cycle analysis
		Percent EdU Positive Cells
	Time after release (hours)	GFP-UHRF1(WT) + shUHRF1	GFP-UHRF1(KEN-AAA) + shUHRF1
	4	0.52	0.5
	6	3.6	9.64
	8	21.8	37.6

## Sheet: Figure 7
Data related to Figure 7. Analysis of DNA methylation
All raw EPIC array data related to the analysis performed in Figure 7 can be\ under GEO Accession # GSE137913.
https://www.ncbi.nlm.nih.gov/geo/query/acc.cgi?acc=GSE137913

## Sheet: Figure S5A
Data related to Figure S5. Analysis of DNA methylation
	Cell cycle phase	siFF	siUHRF1 #1	siUHRF1 #2	siUHRF1 #3
	G1	38.5	69.2	62.4	50.6
	S	47.6	8.74	18.3	22.6
	G2/M	8.8	14.8	12	16.4

## Sheet: Figure S5B
Data related to Figure S5. Mitotic defect analysis in UHRF1 depleted cells
			Total mitotic cells	Abnormal mitotic cells	% of abnoral mitotic cells	Average of replicates (%)	S.D. (%)
	siFF	Sample 1	159	6	3.77358	8.09117	6.10599
		Sample 2	137	17	12.4088
	siUHRF1 #1	Sample 1	121	28	23.1405	23.7026	0.794937
		Sample 2	136	33	24.2647
	siUHRF1 #2	Sample 1	99	24	24.2424	25.3114	1.51175
		Sample 2	163	43	26.3804

## Sheet: Figure S7
Data related to Figure S7. Data related to tumor analysis based on putative APC/C substrate as a signature
TCGA_16	Median.Score	APC sub Signature (149 gene)	PAM50 Subtype	CIN70	Number.of.Segments	Fraction.Altered	Aneuploidy.Score	Homologous.Recombination.Defects
TCGA-A1-A0SO-01A	1.2993	High	Basal	1.40378	555	0.917026	NA	82
TCGA-A1-A0SK-01A	1.26127	High	Basal	1.79048	314	0.840032	14	33
TCGA-D8-A1XK-01A	1.24623	High	Basal	1.6409	319	0.740282	12	72
TCGA-A8-A07C-01A	1.18567	High	Basal	1.4011	NA	NA	NA	NA
TCGA-C8-A27B-01A	1.17013	High	Basal	1.20684	268	0.823275	13	67
TCGA-C8-A1HJ-01A	1.1334	High	Basal	1.68704	361	0.996381	8	72
TCGA-E9-A22G-01A	1.1278	High	Basal	1.70445	354	0.932728	9	79
TCGA-AR-A1AY-01A	1.11357	High	Basal	1.26086	211	0.922829	12	33
TCGA-S3-AA0Z-01A	1.09871	High	Basal	1.23738	271	0.616847	11	35
TCGA-BH-A18V-01A	1.09242	High	Basal	1.37544	607	0.82663	9	84
TCGA-A2-A0YM-01A	1.06782	High	Basal	1.21398	361	0.651939	23	36
TCGA-AC-A2BK-01A	1.04399	High	Basal	0.998853	276	0.922252	10	49
TCGA-AR-A1AI-01A	1.04355	High	Basal	1.19881	323	0.703739	19	47
TCGA-BH-A18T-01A	1.03917	High	Basal	1.48964	625	0.774569	20	53
TCGA-AR-A1AR-01A	1.03806	High	Basal	0.965112	297	0.608395	13	26
TCGA-AR-A251-01A	1.03627	High	Basal	1.03963	546	0.941158	10	79
TCGA-A2-A0D2-01A	1.03447	High	Basal	1.58137	455	0.97106	13	73
TCGA-AR-A0TU-01A	1.01327	High	Basal	1.60641	NA	NA	NA	NA
TCGA-BH-A1FC-01A	1.00845	High	Basal	1.43567	363	0.703697	20	40
TCGA-D8-A147-01A	0.998505	High	Basal	1.01306	280	0.649593	10	69
TCGA-AN-A0XU-01A	0.994562	High	Basal	1.19008	487	0.797952	9	84
TCGA-D8-A27F-01A	0.991407	High	Basal	1.15962	165	0.954967	7	77
TCGA-AO-A124-01A	0.972706	High	Basal	1.0705	585	0.934629	14	89
TCGA-HN-A2NL-01A	0.971373	High	Basal	1.48282	178	0.949769	8	68
TCGA-E2-A1LI-01A	0.969009	High	Basal	1.23661	187	0.559728	22	43
TCGA-A8-A08R-01A	0.946853	High	Basal	1.1838	290	0.758522	15	85
TCGA-AN-A04D-01A	0.946694	High	Basal	1.3164	171	0.369397	4	61
TCGA-E2-A14N-01A	0.938717	High	Basal	1.53758	163	0.430754	16	69
TCGA-AN-A0AT-01A	0.932912	High	Basal	1.36807	481	0.932617	7	67
TCGA-C8-A134-01A	0.926733	High	Basal	1.23749	265	0.587352	7	76
TCGA-B6-A0X1-01A	0.923552	High	Basal	1.40038	574	0.948535	10	78
TCGA-A2-A04T-01A	0.917346	High	Basal	1.3408	414	0.863874	13	77
TCGA-AR-A256-01A	0.911829	High	Basal	1.24012	674	0.764084	14	63
TCGA-A2-A0D0-01A	0.910012	High	Basal	1.61228	565	0.870993	15	62
TCGA-B6-A0I6-01A	0.887515	High	Basal	1.10425	NA	NA	NA	NA
TCGA-EW-A1P4-01A	0.874494	High	Basal	1.29376	367	0.627951	15	67
TCGA-B6-A0IQ-01A	0.871937	High	Basal	1.44522	401	0.651358	9	57
TCGA-S3-AA10-01A	0.868284	High	Basal	1.39183	247	0.774392	18	64
TCGA-EW-A1P8-01A	0.864837	High	Basal	1.29027	201	0.946488	14	39
TCGA-E2-A1AZ-01A	0.860476	High	Basal	1.08477	389	0.882756	18	42
TCGA-A2-A1G1-01A	0.86039	High	Basal	1.04464	195	0.674422	18	17
TCGA-D8-A143-01A	0.851264	High	Basal	1.42514	149	0.858516	19	34
TCGA-C8-A12K-01A	0.848951	High	Basal	1.3376	289	0.716247	4	58
TCGA-B6-A0RU-01A	0.84413	High	Basal	1.10538	114	0.876158	12	32
TCGA-AR-A0TS-01A	0.835297	High	Basal	0.822882	138	0.53385	11	49
TCGA-A7-A26I-01A	0.826381	High	Basal	0.874216	260	0.679331	21	38
TCGA-A8-A07R-01A	0.823902	High	Basal	1.37455	387	0.922203	13	87
TCGA-BH-A0B3-01A	0.821643	High	Basal	1.24675	313	0.670745	7	37
TCGA-E2-A14R-01A	0.817431	High	Basal	1.24596	581	0.7243	10	85
TCGA-AR-A2LR-01A	0.81696	High	Basal	1.06418	NA	NA	NA	NA
TCGA-E2-A159-01A	0.80585	High	Basal	0.861876	155	0.910915	14	26
TCGA-A8-A07O-01A	0.800027	High	Basal	1.31636	358	0.313639	9	23
TCGA-E2-A1LG-01A	0.780989	High	Basal	0.989402	239	0.560541	17	15
TCGA-B6-A0IJ-01A	0.777396	High	Basal	1.45799	336	0.784783	13	73
TCGA-A2-A0CM-01A	0.775299	High	Basal	1.13327	386	0.720201	20	40
TCGA-AR-A1AJ-01A	0.762931	High	Basal	0.820311	92	0.297436	28	12
TCGA-BH-A18Q-01A	0.758013	High	Basal	0.846881	190	0.766508	15	62
TCGA-AN-A0G0-01A	0.755417	High	Basal	0.918971	NA	NA	NA	NA
TCGA-D8-A1JM-01A	0.753694	High	Basal	1.38502	272	0.945567	11	42
TCGA-AO-A0J4-01A	0.738535	High	Basal	0.866912	293	0.696758	16	52
TCGA-OL-A6VO-01A	0.726248	High	Basal	1.18788	310	0.738623	21	42
TCGA-BH-A0B9-01A	0.713848	High	Basal	1.25487	475	0.394025	6	37
TCGA-A7-A26F-01A	0.710272	High	Basal	0.48906	80	0.428884	7	25
TCGA-A2-A25F-01A	0.709309	High	Basal	0.696589	58	0.00315753	NA	NA
TCGA-AR-A1AH-01A	0.709069	High	Basal	1.15209	298	0.94154	8	27
TCGA-EW-A1OW-01A	0.70845	High	Basal	0.95422	244	0.804222	16	34
TCGA-AR-A1AQ-01A	0.699189	High	Basal	1.12742	191	0.757563	15	31
TCGA-A1-A0SP-01A	0.698348	High	Basal	1.3294	327	0.596731	10	19
TCGA-A2-A0YE-01A	0.685714	High	Basal	0.925075	248	0.836392	21	40
TCGA-E2-A14Y-01A	0.684344	High	Basal	1.12572	185	0.327996	6	19
TCGA-E2-A1II-01A	0.678204	High	Basal	1.14905	167	0.822145	14	29
TCGA-BH-A0DL-01A	0.677583	High	Basal	0.889125	94	0.583664	8	18
TCGA-A2-A0SX-01A	0.671255	High	Basal	0.749593	218	0.661002	10	36
TCGA-EW-A1PH-01A	0.671095	High	Basal	0.940863	286	0.564011	7	38
TCGA-BH-A0BW-01A	0.669814	High	Basal	0.428317	210	0.537225	8	56
TCGA-E9-A243-01A	0.662792	High	Basal	0.658363	96	0.270118	18	42
TCGA-A7-A0CE-01A	0.65884	High	Basal	1.09827	225	0.732475	9	50
TCGA-BH-A0BL-01A	0.655311	High	Basal	0.614003	249	0.814724	15	41
TCGA-BH-A0AV-01A	0.650458	High	Basal	0.780646	295	0.929828	12	68
TCGA-AN-A0FJ-01A	0.647249	High	Basal	0.936804	709	0.871986	11	27
TCGA-AR-A24Q-01A	0.647229	High	Basal	0.87999	292	0.78827	14	72
TCGA-AQ-A04J-01A	0.643709	High	Basal	0.869229	194	0.419084	5	59
TCGA-E2-A573-01A	0.63734	High	Basal	1.15744	115	0.621121	23	43
TCGA-E2-A1LL-01A	0.63611	High	Basal	1.06475	641	0.619768	11	52
TCGA-A7-A13D-01A	0.631552	High	Basal	1.00603	684	0.855833	25	46
TCGA-E9-A1N8-01A	0.613494	High	Basal	0.858592	225	0.934773	7	28
TCGA-D8-A1JL-01A	0.582483	High	Basal	0.640139	166	0.643642	20	51
TCGA-E9-A1N9-01A	0.578971	High	Basal	0.802695	386	0.732224	15	50
TCGA-OL-A5D7-01A	0.578141	High	Basal	1.46359	349	0.609867	10	43
TCGA-A7-A4SE-01A	0.577915	High	Basal	0.871254	348	0.811718	13	60
TCGA-BH-A0WA-01A	0.575893	High	Basal	0.935892	234	0.735956	11	63
TCGA-A8-A07U-01A	0.570109	High	Basal	0.975057	154	0.429231	23	33
TCGA-B6-A400-01A	0.562392	High	Basal	1.13477	261	0.474292	6	69
TCGA-BH-A5IZ-01A	0.551355	High	Basal	1.18925	157	0.923047	9	55
TCGA-GM-A3XL-01A	0.550017	High	Basal	1.46451	335	0.751198	3	72
TCGA-BH-A1F0-01A	0.545458	High	Basal	0.476195	143	0.17597	7	42
TCGA-B6-A1KF-01A	0.523644	High	Basal	1.00646	176	0.607351	18	21
TCGA-AO-A128-01A	0.523535	High	Basal	0.611338	95	0.530532	22	15
TCGA-AR-A5QQ-01A	0.515213	High	Basal	1.14893	49	0.118671	7	13
TCGA-A7-A6VV-01A	0.507557	High	Basal	0.904547	543	0.716846	21	59
TCGA-AN-A0AR-01A	0.503749	High	Basal	1.08028	611	0.945744	9	75
TCGA-B6-A0RT-01A	0.498062	High	Basal	0.758371	105	0.0477415	2	13
TCGA-AR-A0U0-01A	0.497618	High	Basal	0.768501	117	0.58864	16	32
TCGA-E2-A14X-01A	0.489442	High	Basal	0.563761	157	0.756711	23	12
TCGA-EW-A3U0-01A	0.488403	High	Basal	0.530817	553	0.605779	12	77
TCGA-PL-A8LV-01A	0.485134	High	Basal	0.901702	188	0.85892	23	55
TCGA-A2-A3Y0-01A	0.48046	High	Basal	1.3101	282	0.591505	4	55
TCGA-AR-A0U4-01A	0.478882	High	Basal	0.918671	320	0.584158	10	78
TCGA-AO-A12F-01A	0.476126	High	Basal	1.03202	465	0.833217	18	56
TCGA-A7-A26G-01A	0.467021	High	Basal	0.305526	130	0.475344	9	31
TCGA-E2-A1B6-01A	0.466517	High	Basal	0.93264	61	0.0500109	NA	NA
TCGA-AR-A0TP-01A	0.465632	High	Basal	0.759622	343	0.930399	5	70
TCGA-PL-A8LZ-01A	0.448025	High	Basal	0.717582	238	0.626542	16	64
TCGA-AO-A129-01A	0.431924	High	Basal	1.07978	336	0.567575	8	65
TCGA-E9-A244-01A	0.418966	High	Basal	0.94298	361	0.624899	13	77
TCGA-A2-A0T0-01A	0.410715	High	Basal	0.877788	263	0.463488	4	70
TCGA-AN-A0FX-01A	0.403294	High	Basal	0.61379	313	0.680535	11	59
TCGA-AO-A0J6-01A	0.398281	High	Basal	0.941597	368	0.573454	2	73
TCGA-OL-A66I-01A	0.396958	High	Basal	1.00971	328	0.568335	18	51
TCGA-AC-A6IW-01A	0.391007	High	Basal	1.16477	302	0.672649	12	31
TCGA-A2-A3XX-01A	0.384597	High	Basal	0.874589	185	0.651505	19	13
TCGA-B6-A0RE-01A	0.383706	High	Basal	0.921317	288	0.709105	17	39
TCGA-A2-A3XT-01A	0.377157	High	Basal	1.09716	158	0.687435	12	66
TCGA-BH-A1F6-01A	0.374613	High	Basal	0.911634	423	0.679894	19	32
TCGA-A2-A0ST-01A	0.370831	High	Basal	0.522682	110	0.033272	NA	NA
TCGA-B6-A402-01A	0.35796	High	Basal	0.767192	297	0.692356	16	42
TCGA-A7-A4SD-01A	0.355744	High	Basal	0.796447	434	0.890695	16	46
TCGA-LL-A8F5-01A	0.354991	High	Basal	1.12873	446	0.770072	14	85
TCGA-A7-A6VY-01A	0.352565	High	Basal	0.979338	387	0.947902	4	76
TCGA-AN-A0AL-01A	0.348496	High	Basal	0.82863	176	0.880262	6	66
TCGA-D8-A1XQ-01A	0.346206	High	Basal	0.458989	303	0.6502	9	72
TCGA-A7-A6VW-01A	0.334577	High	Basal	1.34032	296	0.921776	10	48
TCGA-D8-A27M-01A	0.334057	High	Basal	0.307379	190	0.532501	6	48
TCGA-C8-A12V-01A	0.33347	High	Basal	0.546531	69	0.0771776	NA	NA
TCGA-BH-A0BG-01A	0.326496	High	Basal	0.389215	126	0.709615	17	62
TCGA-E2-A158-01A	0.323944	High	Basal	0.367244	409	0.99789	7	76
TCGA-A2-A4RX-01A	0.323013	High	Basal	0.15776	91	0.601267	18	0
TCGA-A2-A0YJ-01A	0.322522	High	Basal	0.650277	221	0.737668	21	25
TCGA-A2-A04U-01A	0.321615	High	Basal	1.20873	1602	0.810152	17	59
TCGA-C8-A131-01A	0.316584	High	Basal	0.77655	100	0.435249	19	15
TCGA-AC-A8OQ-01A	0.294921	High	Basal	0.694811	460	0.661932	19	71
TCGA-E9-A1ND-01A	0.275955	High	Basal	0.527816	205	0.653652	14	42
TCGA-AC-A2QH-01A	0.252652	High	Basal	0.525015	404	0.567788	15	40
TCGA-E9-A3QA-01A	0.246615	High	Basal	0.911554	153	0.459324	3	56
TCGA-D8-A1JK-01A	0.243864	High	Basal	0.497944	337	0.665088	17	53
TCGA-S3-AA15-01A	0.234471	High	Basal	0.560895	79	0.00136113	NA	NA
TCGA-E2-A150-01A	0.230944	High	Basal	0.496866	336	0.714949	14	49
TCGA-B6-A3ZX-01A	0.215599	High	Basal	0.573231	78	0.128595	16	55
TCGA-D8-A27H-01A	0.214091	High	Basal	0.282106	375	0.499099	5	75
TCGA-BH-A0E0-01A	0.212945	High	Basal	0.882541	160	0.681463	19	27
TCGA-A7-A13E-01A	0.212671	High	Basal	0.672421	168	0.651499	18	31
TCGA-EW-A1PB-01A	0.204507	High	Basal	0.825368	318	0.920919	12	72
TCGA-AC-A62X-01A	0.197654	High	Basal	0.757471	173	0.864475	25	24
TCGA-A2-A3XS-01A	0.195766	High	Basal	0.665716	223	0.789562	20	52
TCGA-GM-A2DF-01A	0.190834	High	Basal	0.72787	257	0.507484	10	48
TCGA-A2-A04Q-01A	0.188322	High	Basal	0.601074	97	0.212836	10	16
TCGA-LL-A5YP-01A	0.187011	High	Basal	0.707969	378	0.783109	13	79
TCGA-B6-A0I2-01A	0.165502	High	Basal	0.881195	170	0.856405	20	40
TCGA-GI-A2C9-01A	0.163259	High	Basal	0.4969	309	0.80106	7	60
TCGA-A2-A3XY-01A	0.155766	High	Basal	0.591497	114	0.375155	8	9
TCGA-A2-A04P-01A	0.120436	High	Basal	0.775986	467	0.748204	8	83
TCGA-AO-A0JL-01A	0.106907	High	Basal	0.615253	247	0.707262	20	45
TCGA-A7-A0DA-01A	0.100997	High	Basal	0.287736	365	0.918636	15	74
TCGA-AO-A1KR-01A	0.099341	High	Basal	1.17174	353	0.596082	11	40
TCGA-OL-A5RW-01A	0.0965	High	Basal	0.867403	649	0.854288	15	76
TCGA-E2-A1LK-01A	0.074104	High	Basal	0.489728	127	0.574544	14	24
TCGA-BH-A0RX-01A	0.063326	High	Basal	0.809176	97	0.204865	NA	NA
TCGA-GM-A2DH-01A	1.05773	High	Her2	1.18788	185	0.577768	15	42
TCGA-E9-A248-01A	1.00104	High	Her2	0.912563	310	0.368152	12	14
TCGA-BH-A18R-01A	0.891638	High	Her2	1.08451	326	0.287154	4	27
TCGA-E9-A1RH-01A	0.857339	High	Her2	0.983524	267	0.577951	20	39
TCGA-C8-A275-01A	0.796672	High	Her2	1.12409	204	0.222297	5	17
TCGA-D8-A1XJ-01A	0.755228	High	Her2	0.942245	312	0.805868	14	40
TCGA-D8-A13Z-01A	0.741753	High	Her2	0.928884	196	0.804087	23	37
TCGA-C8-A1HF-01A	0.73614	High	Her2	1.13689	186	0.740613	21	26
TCGA-E2-A14V-01A	0.736006	High	Her2	1.10527	337	0.484261	16	24
TCGA-C8-A12L-01A	0.68405	High	Her2	1.00239	441	0.758209	16	76
TCGA-D8-A1JG-01B	0.680592	High	Her2	0.717939	232	0.679871	20	27
TCGA-C8-A26Y-01A	0.670364	High	Her2	0.819615	275	0.675479	18	42
TCGA-A8-A08L-01A	0.650591	High	Her2	0.877173	250	0.941132	8	79
TCGA-E2-A1B0-01A	0.646047	High	Her2	0.649698	340	0.626308	24	35
TCGA-AO-A0J2-01A	0.630851	High	Her2	1.24433	528	0.829001	9	83
TCGA-A2-A0EQ-01A	0.559951	High	Her2	0.842243	217	0.577538	19	38
TCGA-BH-A203-01A	0.558505	High	Her2	0.888666	475	0.487987	13	49
TCGA-AR-A254-01A	0.552892	High	Her2	0.707553	292	0.441334	10	21
TCGA-E2-A14P-01A	0.551292	High	Her2	1.16244	788	0.96846	13	65
TCGA-A8-A09G-01A	0.54891	High	Her2	0.439665	149	0.242434	8	10
TCGA-BH-A18P-01A	0.530059	High	Her2	0.236432	88	0.167331	6	8
TCGA-A8-A08B-01A	0.524148	High	Her2	0.769937	292	0.829912	18	26
TCGA-BH-A0EE-01A	0.500225	High	Her2	1.06304	199	0.613843	19	21
TCGA-D8-A1XT-01A	0.470776	High	Her2	0.248204	329	0.427179	10	36
TCGA-B6-A0I9-01A	0.453054	High	Her2	0.376225	631	0.524188	11	33
TCGA-C8-A12Z-01A	0.439089	High	Her2	0.516535	224	0.295401	8	29
TCGA-C8-A1HK-01A	0.439079	High	Her2	0.639762	309	0.841753	24	22
TCGA-AC-A23H-01A	0.432753	High	Her2	0.446518	285	0.875266	15	21
TCGA-AR-A24U-01A	0.430458	High	Her2	0.351068	188	0.270056	8	23
TCGA-A8-A07I-01A	0.423656	High	Her2	0.263185	359	0.244763	4	25
TCGA-AN-A04C-01A	0.407431	High	Her2	0.908222	344	0.767167	15	35
TCGA-A8-A094-01A	0.403213	High	Her2	0.643636	297	0.84934	10	39
TCGA-A8-A08X-01A	0.389844	High	Her2	0.570496	202	0.646517	21	35
TCGA-BH-A1EV-01A	0.375297	High	Her2	0.174563	555	0.884896	16	26
TCGA-3C-AALI-01A	0.362837	High	Her2	0.782616	298	0.729693	20	32
TCGA-C8-A137-01A	0.331954	High	Her2	0.641919	334	0.270192	4	34
TCGA-A2-A0CX-01A	0.320424	High	Her2	0.593789	216	0.54799	16	21
TCGA-C8-A278-01A	0.319867	High	Her2	0.742942	175	0.464556	13	29
TCGA-C8-A12P-01A	0.298485	High	Her2	0.577281	547	0.753024	16	51
TCGA-C8-A12T-01A	0.290026	High	Her2	0.878287	195	0.318448	2	19
TCGA-AR-A1AT-01A	0.286549	High	Her2	0.386604	NA	NA	NA	NA
TCGA-C8-A135-01A	0.282869	High	Her2	0.528735	205	0.426834	17	29
TCGA-A2-A0D1-01A	0.281704	High	Her2	0.643687	356	0.918455	9	30
TCGA-A8-A09X-01A	0.24953	High	Her2	0.656893	138	0.572501	17	26
TCGA-EW-A1OV-01A	0.23881	High	Her2	0.31327	117	0.403274	15	36
TCGA-D8-A1JA-01A	0.237258	High	Her2	-0.0846965	262	0.272816	5	28
TCGA-B6-A0IK-01A	0.217511	High	Her2	0.634079	199	0.425179	13	20
TCGA-LL-A5YO-01A	0.202442	High	Her2	0.702178	73	0.142091	NA	NA
TCGA-A2-A04X-01A	0.199869	High	Her2	0.395052	247	0.256104	7	18
TCGA-EW-A6SD-01A	0.185847	High	Her2	0.25721	379	0.842166	23	45
TCGA-A7-A4SF-01A	0.173561	High	Her2	0.511647	259	0.928903	19	33
TCGA-B6-A0RS-01A	0.170595	High	Her2	0.530128	400	0.785019	11	77
TCGA-C8-A12Q-01A	0.166042	High	Her2	0.0266435	369	0.479669	12	41
TCGA-UU-A93S-01A	0.159526	High	Her2	0.868608	570	0.51918	14	48
TCGA-AR-A0TX-01A	0.156733	High	Her2	0.170723	259	0.223681	5	22
TCGA-AO-A0JE-01A	0.151347	High	Her2	0.222139	361	0.412059	10	34
TCGA-AN-A0FV-01A	0.092424	High	Her2	0.14384	286	0.943004	17	35
TCGA-A8-A08J-01A	0.079404	High	Her2	0.375812	449	0.559364	13	39
TCGA-BH-A0B7-01A	0.079218	High	Her2	0.158933	181	0.304148	8	27
TCGA-C8-A138-01A	0.069318	High	Her2	0.271069	243	0.566679	17	33
TCGA-BH-A0B5-01A	0.700235	High	LumA	0.471795	91	0.539268	18	10
TCGA-AR-A0TZ-01A	0.65182	High	LumA	0.515585	200	0.947111	6	26
TCGA-AR-A0U3-01A	0.612459	High	LumA	0.629915	360	0.922374	13	31
TCGA-BH-A1FE-01A	0.611228	High	LumA	0.301561	325	0.256656	0	0
TCGA-D8-A1Y0-01A	0.606611	High	LumA	0.506054	243	0.393558	8	44
TCGA-EW-A1IW-01A	0.566284	High	LumA	0.493572	143	0.17558	5	20
TCGA-AO-A03L-01A	0.563108	High	LumA	0.873098	334	0.666726	19	32
TCGA-E2-A15M-01A	0.509088	High	LumA	0.389833	223	0.558455	14	39
TCGA-EW-A2FV-01A	0.473508	High	LumA	0.624078	169	0.493862	19	16
TCGA-S3-A6ZG-01A	0.46216	High	LumA	0.302545	90	0.861928	14	20
TCGA-E9-A1NE-01A	0.459278	High	LumA	0.242464	65	0.133589	4	6
TCGA-E2-A15O-01A	0.454866	High	LumA	0.467105	118	0.293527	8	21
TCGA-A7-A26J-01A	0.449024	High	LumA	0.220901	91	0.466797	17	15
TCGA-E2-A10A-01A	0.447055	High	LumA	0.235157	276	0.212651	3	18
TCGA-BH-A0E1-01A	0.431174	High	LumA	0.539368	82	0.110115	3	4
TCGA-EW-A1PD-01A	0.426157	High	LumA	0.405172	122	0.332926	9	54
TCGA-AR-A24L-01A	0.421901	High	LumA	0.13552	152	0.43242	7	50
TCGA-AR-A24P-01A	0.407516	High	LumA	0.0813399	44	0.158734	7	6
TCGA-A7-A3IZ-01A	0.391581	High	LumA	0.0546556	143	0.298068	5	18
TCGA-A2-A0YF-01A	0.383201	High	LumA	0.0923115	116	0.129271	3	14
TCGA-B6-A0RI-01A	0.381837	High	LumA	0.307164	82	0.104392	3	13
TCGA-BH-A18F-01A	0.376803	High	LumA	0.415493	84	0.446992	18	7
TCGA-EW-A1J3-01A	0.365665	High	LumA	0.459176	118	0.182291	9	13
TCGA-A8-A097-01A	0.352835	High	LumA	0.42289	290	0.750056	15	51
TCGA-A2-A0ER-01A	0.351432	High	LumA	0.210177	135	0.0756021	4	7
TCGA-E2-A1B1-01A	0.344042	High	LumA	-0.0914482	78	0.0440287	1	3
TCGA-EW-A1J5-01A	0.337536	High	LumA	0.0373002	107	0.177679	8	16
TCGA-S3-A6ZH-01A	0.335126	High	LumA	0.525715	153	0.842168	19	19
TCGA-E2-A15R-01A	0.333451	High	LumA	0.187484	129	0.357137	8	27
TCGA-D8-A1X9-01A	0.332523	High	LumA	0.108735	275	0.317471	2	55
TCGA-AN-A049-01A	0.330714	High	LumA	0.254257	210	0.379643	9	40
TCGA-A8-A07E-01A	0.32985	High	LumA	0.395241	155	0.213791	5	20
TCGA-BH-A0B1-01A	0.327777	High	LumA	0.248121	NA	NA	NA	NA
TCGA-C8-A12O-01A	0.3269	High	LumA	0.420296	159	0.568409	23	28
TCGA-LQ-A4E4-01A	0.318535	High	LumA	0.304264	134	0.606623	6	21
TCGA-E9-A229-01A	0.315941	High	LumA	-0.0915363	194	0.204495	3	23
TCGA-BH-A1EW-01A	0.31522	High	LumA	0.232146	223	0.459544	14	26
TCGA-AO-A03M-01B	0.306314	High	LumA	0.537952	179	0.405854	13	22
TCGA-C8-A1HO-01A	0.306099	High	LumA	0.233391	184	0.322239	5	15
TCGA-AN-A0XW-01A	0.302961	High	LumA	0.44918	301	0.249493	6	26
TCGA-E2-A1IE-01A	0.301772	High	LumA	0.273895	188	0.269131	5	32
TCGA-A8-A090-01A	0.300348	High	LumA	0.146673	157	0.916371	14	13
TCGA-A8-A0AB-01A	0.292091	High	LumA	0.0263525	139	0.811188	14	18
TCGA-AC-A23C-01A	0.289777	High	LumA	-0.129583	299	0.247194	4	26
TCGA-EW-A6SC-01A	0.283036	High	LumA	0.217797	158	0.12984	4	17
TCGA-AR-A1AX-01A	0.281776	High	LumA	0.250918	61	0.185992	5	6
TCGA-A7-A26H-01A	0.280786	High	LumA	-0.243486	79	0.227491	8	18
TCGA-AO-A12E-01A	0.278725	High	LumA	0.229869	128	0.401294	16	10
TCGA-BH-A1ES-01A	0.275391	High	LumA	0.364939	203	0.409656	6	10
TCGA-E2-A15L-01A	0.271522	High	LumA	0.143126	61	0.114462	3	9
TCGA-BH-A0E2-01A	0.268996	High	LumA	0.553663	427	0.506364	5	28
TCGA-E9-A1RC-01A	0.260893	High	LumA	0.0030087	205	0.911737	25	16
TCGA-AR-A255-01A	0.256401	High	LumA	0.130084	213	0.75463	22	41
TCGA-EW-A1PA-01A	0.253269	High	LumA	0.309189	275	0.430645	7	26
TCGA-D8-A1XM-01A	0.252714	High	LumA	-0.17106	56	0.166658	4	16
TCGA-D8-A1XD-01A	0.243992	High	LumA	-0.0226021	268	0.194212	3	14
TCGA-B6-A0IM-01A	0.240651	High	LumA	0.0849676	194	0.221489	8	14
TCGA-AO-A0JA-01A	0.238428	High	LumA	0.151568	143	0.947063	9	37
TCGA-AQ-A1H3-01A	0.235455	High	LumA	-0.141719	66	0.203783	9	9
TCGA-3C-AAAU-01A	0.232625	High	LumA	0.34181	313	0.999865	15	15
TCGA-E2-A15F-01A	0.219395	High	LumA	0.0955714	179	0.414906	7	16
TCGA-E9-A1QZ-01A	0.218181	High	LumA	0.231075	80	0.27876	11	9
TCGA-B6-A0WT-01A	0.217549	High	LumA	-0.0237711	88	0.153973	3	28
TCGA-A8-A06U-01A	0.214146	High	LumA	0.370039	886	0.783048	15	67
TCGA-AR-A252-01A	0.208165	High	LumA	-0.220615	105	0.123363	14	3
TCGA-A8-A07F-01A	0.207446	High	LumA	-0.223191	71	0.6104	18	5
TCGA-E9-A247-01A	0.206299	High	LumA	0.706831	213	0.700563	18	44
TCGA-AO-A0JC-01A	0.196549	High	LumA	-0.145611	59	6.09e-05	NA	NA
TCGA-E9-A1N5-01A	0.195095	High	LumA	0.150493	81	0.184624	7	14
TCGA-E2-A1LA-01A	0.195075	High	LumA	0.560143	141	0.475076	3	58
TCGA-E2-A105-01A	0.193578	High	LumA	0.353068	240	0.136975	5	18
TCGA-A8-A09V-01A	0.192748	High	LumA	-0.32649	77	0.0702506	3	4
TCGA-E2-A15H-01A	0.192731	High	LumA	0.348803	342	0.768236	14	15
TCGA-A8-A07B-01A	0.190714	High	LumA	0.217307	274	0.672064	14	29
TCGA-AR-A24O-01A	0.184182	High	LumA	-0.124819	57	0.113611	4	4
TCGA-A2-A0YL-01A	0.181327	High	LumA	-0.139094	84	0.130085	3	8
TCGA-A8-A0A9-01A	0.174853	High	LumA	0.0822155	119	0.724981	28	11
TCGA-E2-A154-01A	0.173302	High	LumA	0.100801	67	0.4543	25	8
TCGA-A8-A0A4-01A	0.171149	High	LumA	0.0356814	147	0.33099	4	28
TCGA-AR-A2LO-01A	0.163437	High	LumA	0.00155629	59	0.333083	10	20
TCGA-C8-A132-01A	0.162722	High	LumA	-0.0711644	220	0.382363	11	36
TCGA-BH-A0HL-01A	0.161996	High	LumA	0.112446	NA	NA	NA	NA
TCGA-BH-A0C1-01B	0.161301	High	LumA	-0.00305364	128	0.736571	15	11
TCGA-E9-A1N4-01A	0.157348	High	LumA	-0.0742311	147	0.84545	6	14
TCGA-E2-A14Z-01A	0.153257	High	LumA	0.267319	292	0.671711	20	44
TCGA-A8-A09K-01A	0.153144	High	LumA	-0.0678979	NA	NA	NA	NA
TCGA-A1-A0SE-01A	0.152431	High	LumA	0.0670235	111	0.246576	9	15
TCGA-E2-A2P6-01A	0.151207	High	LumA	0.128864	147	0.140496	6	14
TCGA-A2-A0EV-01A	0.147021	High	LumA	-0.0545199	170	0.443086	14	25
TCGA-A2-A0EU-01A	0.146286	High	LumA	0.155336	99	0.545335	22	3
TCGA-GM-A2DL-01A	0.142601	High	LumA	0.362253	232	0.183719	5	18
TCGA-A1-A0SJ-01A	0.141681	High	LumA	0.260897	417	0.787482	23	22
TCGA-A2-A0T4-01A	0.139455	High	LumA	0.343381	119	0.260276	7	15
TCGA-BH-A0DK-01A	0.136529	High	LumA	0.217884	180	0.222897	6	16
TCGA-BH-A0GY-01A	0.134265	High	LumA	0.361842	195	0.810153	26	22
TCGA-A2-A3KC-01A	0.134091	High	LumA	-0.153723	73	0.140388	6	9
TCGA-D8-A27G-01A	0.132004	High	LumA	-0.0885242	172	0.108452	4	10
TCGA-PE-A5DC-01A	0.129227	High	LumA	0.632284	231	0.921755	NA	NA
TCGA-C8-A273-01A	0.127675	High	LumA	0.365212	249	0.225428	7	17
TCGA-E2-A107-01A	0.123003	High	LumA	0.69114	96	0.556735	20	12
TCGA-BH-A201-01A	0.120428	High	LumA	-0.164971	105	0.126755	4	10
TCGA-EW-A1P3-01A	0.119365	High	LumA	0.135787	94	0.281218	9	9
TCGA-AC-A3OD-01A	0.118461	High	LumA	-0.0780199	192	0.318721	5	25
TCGA-E2-A10E-01A	0.117966	High	LumA	-0.149229	104	0.175368	5	7
TCGA-AR-A24M-01A	0.117777	High	LumA	-0.489214	63	0.157859	3	11
TCGA-BH-A18I-01A	0.113729	High	LumA	-0.0941786	134	0.323768	4	12
TCGA-GM-A2DN-01A	0.11313	High	LumA	0.0154583	39	0.0649489	3	4
TCGA-A8-A086-01A	0.109724	High	LumA	0.299872	98	0.277416	12	14
TCGA-A8-A09D-01A	0.108602	High	LumA	0.247268	394	0.23599	3	24
TCGA-AR-A1AL-01A	0.107527	High	LumA	-0.544363	69	0.081656	3	10
TCGA-BH-A1FL-01A	0.10319	High	LumA	-0.119476	111	0.0908167	3	10
TCGA-D8-A27L-01A	0.102112	High	LumA	-0.519194	41	0.111277	6	9
TCGA-AR-A1AP-01A	0.10069	High	LumA	-0.0411212	240	0.394787	11	19
TCGA-D8-A1XA-01A	0.097078	High	LumA	-0.215162	105	0.881761	14	12
TCGA-D8-A1X8-01A	0.095922	High	LumA	-0.287916	73	0.115271	3	15
TCGA-B6-A0IG-01A	0.095803	High	LumA	0.456416	721	0.946192	10	26
TCGA-BH-A18J-01A	0.095237	High	LumA	0.121458	384	0.314991	4	25
TCGA-AR-A24X-01A	0.091574	High	LumA	-0.239807	67	0.0713365	3	4
TCGA-A8-A08O-01A	0.089461	High	LumA	-0.0763886	412	0.752057	5	25
TCGA-AR-A1AV-01A	0.089145	High	LumA	-0.31982	73	0.877859	20	6
TCGA-E2-A10B-01A	0.087664	High	LumA	0.062295	99	0.823428	30	8
TCGA-BH-A18K-01A	0.08343	High	LumA	0.16831	149	0.529408	15	30
TCGA-D8-A140-01A	0.080568	High	LumA	-0.213534	470	0.236963	5	20
TCGA-A8-A0A1-01A	0.070795	High	LumA	-0.308328	99	0.309926	3	18
TCGA-E2-A14T-01A	0.068917	High	LumA	0.196895	327	0.596268	15	30
TCGA-A8-A08Z-01A	0.068579	High	LumA	-0.384958	82	0.105436	5	13
TCGA-B6-A40C-01A	0.068277	High	LumA	0.195959	97	0.204243	6	12
TCGA-E2-A1IH-01A	0.067867	High	LumA	-0.0669298	221	0.614831	20	28
TCGA-B6-A0WS-01A	0.067075	High	LumA	-0.0322754	163	0.227709	7	20
TCGA-LD-A7W6-01A	0.066743	High	LumA	0.00977188	75	0.12699	4	14
TCGA-A8-A09A-01A	0.063713	High	LumA	-0.194335	197	0.583753	12	70
TCGA-E2-A2P5-01A	0.062486	High	LumA	0.559591	184	0.663819	21	17
TCGA-E2-A10F-01A	0.061483	High	LumA	-0.182806	54	0.131937	5	12
TCGA-AN-A0XV-01A	0.061374	High	LumA	-0.0444439	208	0.0908349	1	7
TCGA-D8-A13Y-01A	1.43662	High	LumB	1.42236	253	0.947105	10	58
TCGA-AR-A0U2-01A	1.11149	High	LumB	1.32106	187	0.826855	18	40
TCGA-C8-A1HM-01A	1.08238	High	LumB	1.35181	252	0.693669	19	60
TCGA-BH-A0DD-01A	0.999205	High	LumB	1.02965	364	0.357513	14	17
TCGA-E2-A1L7-01A	0.996465	High	LumB	1.19314	322	0.801827	6	62
TCGA-E9-A1RB-01A	0.983365	High	LumB	1.32284	198	0.795699	24	30
TCGA-AR-A24H-01A	0.976055	High	LumB	1.00695	308	0.875184	12	65
TCGA-EW-A1PC-01B	0.954403	High	LumB	1.54625	311	0.724251	23	41
TCGA-C8-A27A-01A	0.939577	High	LumB	1.02436	482	0.917674	14	42
TCGA-BH-A0C7-01B	0.86215	High	LumB	0.884706	191	0.809827	17	39
TCGA-A2-A25B-01A	0.862069	High	LumB	1.03632	298	0.746453	NA	NA
TCGA-BH-A204-01A	0.833979	High	LumB	0.676007	179	0.338146	7	28
TCGA-A8-A081-01A	0.815069	High	LumB	0.74728	291	0.92038	19	33
TCGA-AN-A0AJ-01A	0.801015	High	LumB	1.23501	468	0.728742	15	40
TCGA-BH-A202-01A	0.795424	High	LumB	0.839981	124	0.593315	18	13
TCGA-B6-A0X5-01A	0.789336	High	LumB	0.815291	119	0.0827195	2	5
TCGA-AR-A24Z-01A	0.761459	High	LumB	0.588207	518	0.523586	16	33
TCGA-A8-A09I-01A	0.761253	High	LumB	0.952895	382	0.548046	14	34
TCGA-BH-A18U-01A	0.758421	High	LumB	1.08741	524	0.711719	20	54
TCGA-BH-A209-01A	0.757121	High	LumB	1.15204	275	0.401187	16	29
TCGA-A2-A0T3-01A	0.739626	High	LumB	0.933733	241	0.906609	27	39
TCGA-BH-A1FJ-01A	0.736051	High	LumB	0.547594	139	0.121588	2	4
TCGA-AO-A0JD-01A	0.734559	High	LumB	1.16559	424	0.661855	6	51
TCGA-AR-A24K-01A	0.732922	High	LumB	0.376055	207	0.938337	16	24
TCGA-A2-A0YG-01A	0.7289	High	LumB	0.79204	319	0.892385	25	29
TCGA-A8-A092-01A	0.707599	High	LumB	0.963005	92	0.693378	20	13
TCGA-D8-A1J8-01A	0.702651	High	LumB	0.714628	73	0.947642	15	7
TCGA-A8-A079-01A	0.694802	High	LumB	1.0511	202	0.6693	11	31
TCGA-D8-A1XF-01A	0.692085	High	LumB	0.881959	148	0.689376	23	27
TCGA-E2-A15S-01A	0.686596	High	LumB	0.938238	149	0.587206	10	62
TCGA-E9-A22H-01A	0.684156	High	LumB	0.476393	95	0.103943	3	9
TCGA-A8-A07L-01A	0.682205	High	LumB	1.09236	404	0.64868	4	71
TCGA-E9-A228-01A	0.680997	High	LumB	0.799437	300	0.170616	3	26
TCGA-AO-A1KS-01A	0.67442	High	LumB	0.579824	189	0.807646	21	23
TCGA-A8-A08F-01A	0.670623	High	LumB	0.777743	NA	NA	NA	NA
TCGA-AO-A03O-01A	0.655994	High	LumB	0.743866	661	0.754866	22	46
TCGA-A8-A095-01A	0.64951	High	LumB	0.539062	47	0.263003	8	6
TCGA-AR-A2LK-01A	0.649229	High	LumB	0.587348	52	0.66261	21	8
TCGA-AR-A0TQ-01A	0.648947	High	LumB	0.892084	116	0.290361	11	10
TCGA-AR-A0TY-01A	0.64559	High	LumB	1.00371	342	0.921198	7	35
TCGA-C8-A130-01A	0.644823	High	LumB	0.948822	511	0.811193	17	53
TCGA-C8-A26W-01A	0.643311	High	LumB	0.975654	236	0.449415	6	32
TCGA-C8-A1HN-01A	0.634631	High	LumB	0.809274	699	0.501296	16	37
TCGA-BH-A1FM-01A	0.627252	High	LumB	0.607445	446	0.759911	19	33
TCGA-BH-A18L-01A	0.625667	High	LumB	0.698661	150	0.697682	23	26
TCGA-AR-A24N-01A	0.621837	High	LumB	0.260338	56	0.159675	2	9
TCGA-BH-A1FN-01A	0.617384	High	LumB	0.726589	432	0.683663	12	64
TCGA-B6-A0RL-01A	0.611774	High	LumB	0.674985	230	0.854431	7	20
TCGA-A8-A07W-01A	0.608564	High	LumB	0.883387	256	0.747899	22	24
TCGA-C8-A12U-01A	0.589361	High	LumB	0.994439	571	0.566821	16	44
TCGA-A8-A08I-01A	0.588902	High	LumB	0.468475	369	0.809414	14	33
TCGA-A8-A06Q-01A	0.582268	High	LumB	0.612844	591	0.710353	17	38
TCGA-AN-A0AK-01A	0.579363	High	LumB	1.0495	113	0.647196	9	16
TCGA-A8-A09W-01A	0.571257	High	LumB	0.699736	193	0.421562	6	56
TCGA-D8-A1JC-01A	0.568151	High	LumB	0.555286	209	0.698248	13	33
TCGA-AN-A0FY-01A	0.56442	High	LumB	0.904554	309	0.903086	15	42
TCGA-BH-A0HU-01A	0.564397	High	LumB	1.02515	141	0.894563	5	33
TCGA-B6-A1KN-01A	0.563768	High	LumB	0.714894	306	0.791981	14	33
TCGA-BH-A1F8-01A	0.563343	High	LumB	0.499327	218	1	14	30
TCGA-E2-A15K-01A	0.561385	High	LumB	0.500273	147	0.216107	5	8
TCGA-Z7-A8R6-01A	0.560957	High	LumB	0.993275	163	0.550284	13	18
TCGA-BH-A0H0-01A	0.560482	High	LumB	0.654769	105	0.26449	9	17
TCGA-D8-A1JD-01A	0.557126	High	LumB	0.589071	204	0.600321	15	40
TCGA-EW-A2FW-01A	0.557122	High	LumB	0.96355	298	0.217016	5	11
TCGA-EW-A6SA-01A	0.556527	High	LumB	0.612927	266	0.778274	13	39
TCGA-E2-A15A-01A	0.556152	High	LumB	0.688045	388	0.672247	16	45
TCGA-A2-A4S3-01A	0.550441	High	LumB	1.05763	228	0.913029	9	65
TCGA-A2-A25C-01A	0.549274	High	LumB	0.367343	150	0.32641	8	14
TCGA-E9-A22D-01A	0.546241	High	LumB	0.776314	396	0.460287	13	35
TCGA-B6-A0WV-01A	0.542971	High	LumB	0.549317	127	0.645111	21	18
TCGA-EW-A1IY-01A	0.542692	High	LumB	0.290136	92	0.577798	2	1
TCGA-E2-A109-01A	0.54203	High	LumB	0.788969	424	0.647189	13	32
TCGA-C8-A1HL-01A	0.539223	High	LumB	0.967733	223	0.393375	11	17
TCGA-D8-A1JJ-01A	0.533463	High	LumB	0.351135	213	0.613967	20	25
TCGA-AR-A24S-01A	0.528916	High	LumB	0.389777	196	0.837437	13	28
TCGA-BH-A0C0-01A	0.525895	High	LumB	0.700704	276	0.670921	15	74
TCGA-A7-A13F-01A	0.524827	High	LumB	0.814161	207	0.924575	22	9
TCGA-A2-A0D4-01A	0.524077	High	LumB	0.950244	290	0.931326	17	31
TCGA-AC-A7VB-01A	0.514171	High	LumB	0.654241	422	0.351456	5	24
TCGA-A2-A25E-01A	0.512814	High	LumB	0.67294	154	0.37774	5	53
TCGA-BH-A0BD-01A	0.508852	High	LumB	0.569512	106	0.179416	5	8
TCGA-AR-A0TV-01A	0.508126	High	LumB	0.621566	358	0.857908	12	36
TCGA-A2-A0CW-01A	0.50495	High	LumB	0.944409	419	0.917415	11	44
TCGA-A2-A0YT-01A	0.496922	High	LumB	0.714319	293	0.735461	21	44
TCGA-E9-A1R7-01A	0.489746	High	LumB	0.169623	353	0.440529	13	37
TCGA-A2-A1FW-01A	0.488153	High	LumB	0.211293	574	0.854168	18	33
TCGA-A7-A2KD-01A	0.482334	High	LumB	0.544777	343	0.732196	14	39
TCGA-D8-A27W-01A	0.47718	High	LumB	0.715131	139	0.66164	29	21
TCGA-E2-A155-01A	0.473884	High	LumB	0.451703	231	0.54512	6	26
TCGA-A8-A075-01A	0.471528	High	LumB	0.490649	258	0.783028	18	55
TCGA-AO-A1KQ-01A	0.471039	High	LumB	0.911085	187	0.649701	NA	NA
TCGA-AQ-A04H-01B	0.459897	High	LumB	0.476812	303	0.420273	13	25
TCGA-A8-A06O-01A	0.45744	High	LumB	0.636704	162	0.787781	21	30
TCGA-AR-A24R-01A	0.457235	High	LumB	0.323646	217	0.528446	13	14
TCGA-BH-A0W3-01A	0.45484	High	LumB	0.200911	154	0.890364	14	6
TCGA-C8-A12W-01A	0.454531	High	LumB	0.700291	235	0.649239	25	28
TCGA-AO-A0J7-01A	0.450363	High	LumB	0.684988	58	0.815142	12	4
TCGA-E2-A15T-01A	0.449865	High	LumB	0.320356	158	0.163959	5	19
TCGA-AN-A0XR-01A	0.445756	High	LumB	0.494725	140	0.120087	5	10
TCGA-E9-A1N6-01A	0.442587	High	LumB	0.67503	243	0.592065	12	18
TCGA-A2-A1G4-01A	0.431146	High	LumB	0.450821	135	0.153131	4	11
TCGA-D8-A1XS-01A	0.426621	High	LumB	0.40275	131	0.32431	8	10
TCGA-A2-A04R-01A	0.425108	High	LumB	0.60063	185	0.529574	5	36
TCGA-BH-A1F2-01A	0.41938	High	LumB	0.367222	187	0.600364	18	39
TCGA-BH-A1FD-01A	0.416554	High	LumB	0.55244	463	0.946265	8	39
TCGA-AR-A1AW-01A	0.415483	High	LumB	0.183004	94	0.388182	10	16
TCGA-A8-A08G-01A	0.41493	High	LumB	0.361946	364	0.927554	21	24
TCGA-A8-A09N-01A	0.406271	High	LumB	0.493749	458	0.845083	11	22
TCGA-AO-A0JM-01A	0.402788	High	LumB	0.754038	371	0.564584	11	36
TCGA-A1-A0SI-01A	0.390856	High	LumB	0.412072	57	0.385866	12	13
TCGA-A2-A1FX-01A	0.388849	High	LumB	0.573303	135	0.582271	14	17
TCGA-C8-A1HG-01A	0.385265	High	LumB	0.984185	332	0.629914	15	39
TCGA-A8-A08S-01A	0.378286	High	LumB	0.167468	NA	NA	NA	NA
TCGA-E9-A2JS-01A	0.368981	High	LumB	0.78897	200	0.662276	14	61
TCGA-A7-A0CJ-01A	0.364836	High	LumB	0.629864	436	0.925483	18	54
TCGA-S3-A6ZF-01A	0.35551	High	LumB	0.333981	188	0.618539	18	38
TCGA-A1-A0SN-01A	0.354699	High	LumB	0.596768	216	0.657411	15	10
TCGA-AR-A250-01A	0.354077	High	LumB	0.389705	221	0.642929	18	30
TCGA-C8-A8HQ-01A	0.351489	High	LumB	0.686092	184	0.446819	5	23
TCGA-C8-A26V-01A	0.341222	High	LumB	0.241425	121	0.1855	3	28
TCGA-A2-A0SW-01A	0.33759	High	LumB	0.657455	212	0.479027	11	32
TCGA-A2-A0SV-01A	0.334222	High	LumB	0.780157	173	0.735481	10	35
TCGA-E9-A249-01A	0.332797	High	LumB	0.187997	47	0.616426	20	4
TCGA-AC-A2BM-01A	0.330645	High	LumB	0.194163	316	0.789015	16	25
TCGA-A8-A082-01A	0.320286	High	LumB	0.439598	95	0.123705	5	12
TCGA-A8-A06X-01A	0.320275	High	LumB	0.646842	402	0.611996	10	59
TCGA-BH-A0HY-01A	0.314802	High	LumB	0.415324	348	0.741144	15	49
TCGA-BH-A0AU-01A	0.312726	High	LumB	0.244535	202	0.810823	23	32
TCGA-AN-A0FF-01A	0.311863	High	LumB	0.154209	88	0.150892	3	11
TCGA-D8-A1JE-01A	0.311123	High	LumB	-0.0462617	79	0.677939	21	12
TCGA-AO-A1KP-01A	0.309442	High	LumB	0.386862	123	0.203073	6	16
TCGA-A2-A04Y-01A	0.304926	High	LumB	0.388842	287	0.166663	3	20
TCGA-A8-A084-01A	0.304204	High	LumB	0.247202	NA	NA	NA	NA
TCGA-A8-A08P-01A	0.303864	High	LumB	0.474754	472	0.819813	NA	NA
TCGA-EW-A1OY-01A	0.299713	High	LumB	0.66155	245	0.687248	15	40
TCGA-GM-A2DO-01A	0.294425	High	LumB	0.3096	72	0.102217	1	0
TCGA-EW-A1OZ-01A	0.289583	High	LumB	0.58658	532	0.690218	11	51
TCGA-A8-A076-01A	0.283107	High	LumB	0.531577	208	0.591086	15	21
TCGA-AN-A03Y-01A	0.281916	High	LumB	0.568206	156	0.946927	21	10
TCGA-A8-A085-01A	0.279991	High	LumB	0.250255	187	0.297367	3	41
TCGA-D8-A1Y1-01A	0.270141	High	LumB	0.506998	85	0.532928	17	10
TCGA-E2-A14S-01A	0.263976	High	LumB	0.363708	207	0.25193	7	14
TCGA-D8-A1XR-01A	0.25857	High	LumB	0.0699296	72	0.503114	6	13
TCGA-AO-A0J3-01A	0.257213	High	LumB	0.235677	320	0.79477	11	39
TCGA-LL-A7T0-01A	0.250274	High	LumB	0.764067	227	0.926554	20	34
TCGA-AN-A0AM-01A	0.248653	High	LumB	0.702068	783	0.591543	20	44
TCGA-D8-A1Y3-01A	0.24602	High	LumB	1.18976	188	0.843341	19	35
TCGA-E9-A3HO-01A	0.240978	High	LumB	0.643033	194	0.973727	8	54
TCGA-A2-A0YH-01A	0.225262	High	LumB	0.445699	122	0.489669	16	21
TCGA-D8-A1JT-01A	0.219375	High	LumB	0.149696	90	0.926575	17	13
TCGA-E9-A1NI-01A	0.218511	High	LumB	0.355035	131	0.556793	19	23
TCGA-BH-A42T-01A	0.214294	High	LumB	0.729421	185	0.945008	9	33
TCGA-D8-A27R-01A	0.209404	High	LumB	0.671629	223	0.668808	19	37
TCGA-C8-A274-01A	0.209241	High	LumB	0.0298439	99	0.4371	14	17
TCGA-E9-A226-01A	0.208365	High	LumB	0.119051	217	0.397487	5	22
TCGA-A8-A09Q-01A	0.20366	High	LumB	0.351095	667	0.7252	20	46
TCGA-BH-A0BZ-01A	0.20361	High	LumB	0.618587	62	0.345595	16	22
TCGA-A8-A07S-01A	0.203113	High	LumB	0.0728681	131	0.106451	5	10
TCGA-D8-A1J9-01A	0.194721	High	LumB	0.216231	301	0.512539	9	31
TCGA-A8-A09R-01A	0.191649	High	LumB	0.000912781	157	0.61335	18	16
TCGA-A8-A09C-01A	0.190447	High	LumB	0.115842	251	0.532018	15	24
TCGA-AO-A1KT-01A	0.189367	High	LumB	0.54567	121	0.373206	9	29
TCGA-BH-A0C3-01A	0.181338	High	LumB	-0.0142013	74	0.24006	10	14
TCGA-E9-A22A-01A	0.181181	High	LumB	0.477963	207	0.312442	7	26
TCGA-AR-A0TT-01A	0.179898	High	LumB	0.0469625	402	0.593765	9	38
TCGA-A8-A09E-01A	0.174792	High	LumB	0.449435	NA	NA	NA	NA
TCGA-D8-A1XZ-01A	0.167356	High	LumB	0.455828	421	0.774889	16	26
TCGA-B6-A1KC-01B	0.15282	High	LumB	0.0936291	146	0.755249	22	13
TCGA-A8-A096-01A	0.15201	High	LumB	-0.198048	39	0.0682915	2	6
TCGA-E9-A1R4-01A	0.1496	High	LumB	-0.00222055	161	0.609218	16	40
TCGA-E9-A1RE-01A	0.143253	High	LumB	0.212726	322	0.512475	15	42
TCGA-D8-A1XL-01A	0.136764	High	LumB	0.727524	280	0.639391	14	47
TCGA-C8-A3M8-01A	0.133731	High	LumB	0.147123	156	0.25165	8	22
TCGA-BH-A0BF-01A	0.132482	High	LumB	0.117701	171	0.351999	10	26
TCGA-S3-AA17-01A	0.128074	High	LumB	0.237449	118	0.366768	7	72
TCGA-A8-A06Z-01A	0.124749	High	LumB	0.216214	310	0.914541	20	31
TCGA-D8-A1X6-01A	0.119123	High	LumB	0.135335	52	0.362406	11	6
TCGA-AO-A03P-01A	0.117604	High	LumB	0.317183	447	0.52142	9	25
TCGA-A8-A09M-01A	0.084087	High	LumB	0.289134	184	0.782541	2	51
TCGA-AR-A2LL-01A	0.075063	High	LumB	-0.0200289	NA	NA	NA	NA
TCGA-E9-A1NA-01A	0.061949	High	LumB	0.166128	796	0.577308	9	42
TCGA-BH-A1FU-01A	0.355166	High	Normal	0.173442	89	0.219397	22	20
TCGA-A2-A0CL-01A	0.296007	High	Normal	0.496114	287	0.295332	21	38
TCGA-AO-A03R-01A	0.167348	High	Normal	1.07749	94	0.280491	6	13
TCGA-LL-A441-01A	0.14482	High	Normal	0.281395	135	0.44077	11	84
TCGA-A8-A08H-01A	0.135614	High	Normal	0.00475616	71	0.0367571	0	0
TCGA-C8-A8HR-01A	0.119614	High	Normal	0.152751	75	0.261672	8	35
TCGA-AC-A7VC-01A	0.050867	Low	Basal	0.557232	84	0.624643	1	8
TCGA-D8-A142-01A	0.034018	Low	Basal	0.307453	231	0.72845	NA	NA
TCGA-EW-A6SB-01A	0.016601	Low	Basal	0.851411	112	0.595764	20	32
TCGA-E2-A1LH-01A	0.001894	Low	Basal	0.564409	248	0.675552	18	74
TCGA-LL-A73Y-01A	-0.00479	Low	Basal	-0.0763974	200	0.891103	21	29
TCGA-B6-A0WX-01A	-0.009844	Low	Basal	0.313143	201	0.476248	12	33
TCGA-BH-A0E6-01A	-0.01145	Low	Basal	0.766894	224	0.700334	17	32
TCGA-E2-A574-01A	-0.042148	Low	Basal	0.934203	294	0.711651	23	44
TCGA-A7-A5ZV-01A	-0.065076	Low	Basal	0.631998	635	0.961467	14	55
TCGA-B6-A0I1-01A	-0.09595	Low	Basal	0.809738	271	0.376819	7	43
TCGA-OL-A5S0-01A	-0.103483	Low	Basal	0.76526	238	0.82013	19	53
TCGA-E9-A1NC-01A	-0.138283	Low	Basal	0.473117	209	0.493021	5	75
TCGA-E9-A5FL-01A	-0.173859	Low	Basal	0.476175	100	0.554174	19	65
TCGA-BH-A18G-01A	-0.192595	Low	Basal	0.333608	48	0.0709859	1	6
TCGA-B6-A409-01A	-0.238939	Low	Basal	0.595046	194	0.804614	25	51
TCGA-A2-A3XU-01A	-0.377083	Low	Basal	0.570828	171	0.335877	7	10
TCGA-AQ-A54N-01A	-0.393826	Low	Basal	0.340724	697	0.936494	19	35
TCGA-A2-A0T2-01A	-0.412889	Low	Basal	0.145601	220	0.946279	30	26
TCGA-E2-A1LS-01A	-0.43351	Low	Basal	-0.220304	NA	NA	NA	NA
TCGA-AN-A0FL-01A	-0.522895	Low	Basal	0.0265479	536	0.544049	7	57
TCGA-LL-A6FR-01A	-0.571017	Low	Basal	0.363631	249	0.71263	15	50
TCGA-A2-A4S1-01A	-0.887374	Low	Basal	-0.589794	240	0.714778	24	29
TCGA-AC-A2QJ-01A	-1.20763	Low	Basal	-0.249221	116	0.624619	20	9
TCGA-GM-A2DB-01A	0.049232	Low	Her2	0.659779	223	0.495753	16	32
TCGA-C8-A8HP-01A	0.046792	Low	Her2	0.507072	206	0.353752	7	32
TCGA-AO-A12D-01A	0.045744	Low	Her2	0.0340814	297	0.490505	14	26
TCGA-E2-A152-01A	0.036289	Low	Her2	0.0226699	140	0.694916	23	18
TCGA-EW-A2FR-01A	-0.010972	Low	Her2	-0.00760862	159	0.257436	18	19
TCGA-OL-A5RZ-01A	-0.015058	Low	Her2	0.684974	435	0.753495	10	26
TCGA-BH-A0AW-01A	-0.040942	Low	Her2	0.447837	353	0.528526	16	41
TCGA-D8-A1JF-01A	-0.047368	Low	Her2	-0.104989	166	0.724063	20	23
TCGA-C8-A26X-01A	-0.048839	Low	Her2	0.457286	196	0.445498	22	31
TCGA-A2-A3XZ-01A	-0.053054	Low	Her2	0.315769	131	0.34861	9	21
TCGA-E2-A1LE-01A	-0.055805	Low	Her2	0.257695	709	0.430561	10	45
TCGA-B6-A0RH-01A	-0.055848	Low	Her2	0.462293	210	0.289396	10	24
TCGA-A2-A0T1-01A	-0.073811	Low	Her2	0.30019	289	0.384206	15	31
TCGA-AC-A5EH-01A	-0.099813	Low	Her2	0.136512	250	0.749628	21	37
TCGA-AC-A3W5-01A	-0.102044	Low	Her2	0.102315	227	0.625986	22	36
TCGA-A8-A0A7-01A	-0.12928	Low	Her2	0.183628	133	0.218413	14	21
TCGA-JL-A3YW-01A	-0.201619	Low	Her2	0.111268	185	0.382753	14	56
TCGA-BH-A1EN-01A	-0.263737	Low	Her2	-0.120517	226	0.687711	21	27
TCGA-E2-A1LB-01A	-0.267263	Low	Her2	-0.337096	174	0.110953	1	22
TCGA-A2-A04W-01A	-0.404522	Low	Her2	0.311073	394	0.466155	15	22
TCGA-OL-A66P-01A	-0.766834	Low	Her2	-0.102144	231	0.239704	3	28
TCGA-A2-A3XV-01A	-1.08766	Low	Her2	-0.146957	107	0.124443	6	8
TCGA-BH-A0W7-01A	0.059652	Low	LumA	0.171637	129	0.331875	10	18
TCGA-D8-A1JP-01A	0.057694	Low	LumA	0.333062	241	0.538473	4	69
TCGA-BH-A0BA-01A	0.055129	Low	LumA	-0.0494594	292	0.866413	31	23
TCGA-D8-A27T-01A	0.051782	Low	LumA	-0.0807403	87	0.753208	27	10
TCGA-EW-A2FS-01A	0.050669	Low	LumA	0.159467	178	0.408927	4	23
TCGA-AR-A1AK-01A	0.049998	Low	LumA	-0.068517	107	0.343964	13	18
TCGA-A2-A0T7-01A	0.045964	Low	LumA	-0.152873	167	0.573478	10	23
TCGA-BH-A18M-01A	0.04391	Low	LumA	-0.155822	63	0.177051	4	10
TCGA-AN-A0XL-01A	0.040315	Low	LumA	-0.0799662	81	0.343689	12	20
TCGA-AN-A0FW-01A	0.040132	Low	LumA	0.412358	252	0.875088	18	23
TCGA-A1-A0SM-01A	0.038239	Low	LumA	-0.0399614	117	0.180791	3	14
TCGA-E9-A2JT-01A	0.03678	Low	LumA	-0.255716	48	0.00185707	0	0
TCGA-JL-A3YX-01A	0.036552	Low	LumA	0.408813	94	0.710253	11	21
TCGA-B6-A2IU-01A	0.02975	Low	LumA	-0.0457501	87	0.224801	7	10
TCGA-BH-A0BC-01A	0.028165	Low	LumA	0.329953	125	0.196697	2	14
TCGA-AC-A4ZE-01A	0.027744	Low	LumA	0.0231205	147	0.345444	5	13
TCGA-AR-A24V-01A	0.027543	Low	LumA	-0.290801	119	0.60533	19	18
TCGA-B6-A0RG-01A	0.022843	Low	LumA	0.193185	192	0.484761	6	30
TCGA-A7-A26E-01A	0.019719	Low	LumA	-0.485871	48	0.310286	4	4
TCGA-D8-A1XB-01A	0.017894	Low	LumA	-0.375706	77	0.461317	3	8
TCGA-BH-A0HX-01A	0.016122	Low	LumA	0.266974	278	0.605405	16	44
TCGA-AR-A1AU-01A	0.015655	Low	LumA	-0.0163891	271	0.21555	5	22
TCGA-C8-A26Z-01A	0.01516	Low	LumA	0.0355699	248	0.540936	19	22
TCGA-OK-A5Q2-01A	0.015044	Low	LumA	0.165046	130	0.0997704	3	11
TCGA-C8-A1HE-01A	0.011691	Low	LumA	-0.433103	91	0.121298	4	16
TCGA-A7-A4SA-01A	0.009528	Low	LumA	0.122094	136	0.456602	9	59
TCGA-AN-A0XO-01A	0.006428	Low	LumA	-0.114582	110	0.336998	3	23
TCGA-A8-A06T-01A	0.005387	Low	LumA	-0.241302	142	0.792067	23	31
TCGA-AC-A2FM-01A	0.004152	Low	LumA	-0.000145973	203	0.771947	9	10
TCGA-D8-A27K-01A	0.003228	Low	LumA	-0.67499	43	0.115325	5	4
TCGA-A2-A04V-01A	0.000564	Low	LumA	0.145029	198	0.113405	5	10
TCGA-AC-A6NO-01A	0	Low	LumA	0.0362194	77	0.174947	7	6
TCGA-BH-A0HB-01A	-0.00042	Low	LumA	0.637011	523	0.299923	6	27
TCGA-EW-A1P6-01A	-0.006753	Low	LumA	0.0373318	79	0.15056	4	5
TCGA-AN-A041-01A	-0.00705	Low	LumA	-0.143728	203	0.608139	13	17
TCGA-BH-A0H9-01A	-0.007879	Low	LumA	0.122742	288	0.306865	10	15
TCGA-AO-A0JJ-01A	-0.011328	Low	LumA	-0.129824	65	0.208934	3	10
TCGA-EW-A1IZ-01A	-0.011378	Low	LumA	0.262184	71	0.0727753	1	6
TCGA-A8-A09T-01A	-0.015437	Low	LumA	-0.170762	94	0.394625	12	10
TCGA-BH-A0W4-01A	-0.020435	Low	LumA	-0.30356	56	0.0207318	2	4
TCGA-B6-A0RV-01A	-0.02254	Low	LumA	0.0235783	227	0.164409	7	18
TCGA-A2-A0ET-01A	-0.023801	Low	LumA	-0.35912	130	0.678442	20	7
TCGA-AO-A0JI-01A	-0.023802	Low	LumA	-0.00307922	140	0.542515	6	14
TCGA-A2-A0CU-01A	-0.025089	Low	LumA	0.15565	171	0.546107	16	21
TCGA-A2-A0YC-01A	-0.025187	Low	LumA	-0.246463	101	0.111017	4	6
TCGA-EW-A6S9-01A	-0.026308	Low	LumA	0.110022	253	0.370417	2	10
TCGA-BH-A0E9-01B	-0.029114	Low	LumA	-0.59941	53	0.381637	21	10
TCGA-C8-A3M7-01A	-0.030796	Low	LumA	-0.308668	92	0.188893	8	6
TCGA-E9-A1RD-01A	-0.032017	Low	LumA	-0.324854	53	0.22616	9	3
TCGA-EW-A1P5-01A	-0.032536	Low	LumA	-0.133693	93	0.941065	16	16
TCGA-BH-A0DG-01A	-0.042012	Low	LumA	-0.0594887	303	0.211324	2	19
TCGA-AN-A0FZ-01A	-0.043534	Low	LumA	-0.038413	440	0.635876	15	28
TCGA-A7-A4SB-01A	-0.043737	Low	LumA	-0.00272915	143	0.51462	16	22
TCGA-BH-A0DQ-01A	-0.048227	Low	LumA	-0.0558609	154	0.287488	5	26
TCGA-B6-A0IP-01A	-0.049058	Low	LumA	-0.107265	61	0.0771135	2	5
TCGA-BH-A0BV-01A	-0.049583	Low	LumA	-0.200097	96	0.862714	12	5
TCGA-A2-A1FV-01A	-0.049663	Low	LumA	-0.413285	206	0.399906	9	34
TCGA-E9-A1R6-01A	-0.052054	Low	LumA	0.0868631	174	0.530055	18	13
TCGA-D8-A1XG-01A	-0.054265	Low	LumA	-0.469577	80	0.178537	4	8
TCGA-AR-A1AS-01A	-0.056986	Low	LumA	0.127407	98	0.223892	6	9
TCGA-GM-A2DA-01A	-0.057149	Low	LumA	-0.0176457	125	0.143402	4	13
TCGA-E2-A1L6-01A	-0.058997	Low	LumA	-0.313359	67	0.128779	5	9
TCGA-BH-A0DX-01A	-0.060258	Low	LumA	-0.118962	131	0.264317	4	27
TCGA-A8-A07Z-01A	-0.060614	Low	LumA	0.315527	124	0.935956	10	11
TCGA-A7-A0CD-01A	-0.061163	Low	LumA	-0.160689	75	0.901553	25	10
TCGA-BH-A0BR-01A	-0.061428	Low	LumA	0.0294239	364	0.987416	10	37
TCGA-D8-A1XO-01A	-0.061591	Low	LumA	-0.642639	78	0.308119	4	12
TCGA-BH-A0DZ-01A	-0.06272	Low	LumA	0.58363	207	0.213039	4	22
TCGA-EW-A1PE-01A	-0.063478	Low	LumA	-0.411031	71	0.259117	6	6
TCGA-A2-A0T5-01A	-0.065816	Low	LumA	-0.0328745	75	0.115305	5	3
TCGA-AO-A12A-01A	-0.066536	Low	LumA	-0.367244	65	0.52172	22	7
TCGA-E2-A15E-01A	-0.06805	Low	LumA	-0.171995	333	0.434204	16	30
TCGA-E9-A1RA-01A	-0.068287	Low	LumA	-0.233911	47	0.550375	21	4
TCGA-E2-A14Q-01A	-0.068944	Low	LumA	-0.188352	117	0.183538	7	18
TCGA-BH-A0B8-01A	-0.072182	Low	LumA	-0.0676566	NA	NA	NA	NA
TCGA-BH-A0HP-01A	-0.074385	Low	LumA	-0.241784	92	0.176729	5	12
TCGA-B6-A0IO-01A	-0.084431	Low	LumA	0.0575764	275	0.672219	18	26
TCGA-AO-A0J5-01A	-0.085149	Low	LumA	-0.259378	159	0.245028	3	18
TCGA-A8-A0AD-01A	-0.086319	Low	LumA	-0.255413	423	0.465452	7	8
TCGA-EW-A1J1-01A	-0.088587	Low	LumA	-0.266736	133	0.94735	12	19
TCGA-AO-A0J9-01A	-0.088625	Low	LumA	-0.0244437	86	0.433718	15	9
TCGA-D8-A1XV-01A	-0.090291	Low	LumA	-0.327133	35	0.214488	1	2
TCGA-A2-A0CT-01A	-0.093378	Low	LumA	0.307421	168	0.914474	23	30
TCGA-BH-A1FR-01A	-0.096067	Low	LumA	-0.156834	81	0.000549351	NA	NA
TCGA-E9-A24A-01A	-0.097174	Low	LumA	-0.599856	50	0.126556	5	6
TCGA-E9-A1N3-01A	-0.100266	Low	LumA	-0.263063	45	0.0778848	0	4
TCGA-A8-A091-01A	-0.100717	Low	LumA	-0.498785	169	0.879436	13	11
TCGA-B6-A0RM-01A	-0.10123	Low	LumA	-0.00651948	137	0.0804896	4	4
TCGA-BH-A1EX-01A	-0.101597	Low	LumA	-0.543084	59	0.85995	9	2
TCGA-A7-A0CG-01A	-0.1017	Low	LumA	-0.292807	158	0.122101	6	11
TCGA-BH-A28Q-01A	-0.101828	Low	LumA	-0.830292	92	0.160511	6	11
TCGA-E2-A15I-01A	-0.103128	Low	LumA	-1.37592	81	0.149808	5	7
TCGA-AN-A04A-01A	-0.10563	Low	LumA	-0.0505328	231	0.5433	12	43
TCGA-E9-A1RF-01A	-0.105764	Low	LumA	-0.0418495	389	0.665284	14	49
TCGA-E9-A1R2-01A	-0.107176	Low	LumA	-0.00375614	133	0.322625	7	54
TCGA-AC-A5XU-01A	-0.108252	Low	LumA	0.193635	515	0.713736	4	23
TCGA-A2-A25D-01A	-0.111042	Low	LumA	0.202152	202	0.236265	6	33
TCGA-E9-A1R0-01A	-0.11341	Low	LumA	-0.0749768	63	0.0970344	4	7
TCGA-BH-A1EO-01A	-0.115682	Low	LumA	-0.34859	186	0.534663	21	21
TCGA-AC-A2B8-01A	-0.115952	Low	LumA	-0.633789	74	0.108801	3	19
TCGA-BH-A0EI-01A	-0.118805	Low	LumA	-0.452199	102	0.162226	6	11
TCGA-B6-A0IC-01A	-0.124821	Low	LumA	-0.393188	94	0.078802	4	5
TCGA-AC-A6IV-01A	-0.128471	Low	LumA	-0.32237	59	0.123799	5	12
TCGA-AR-A2LM-01A	-0.128924	Low	LumA	-1.01186	80	0.10002	4	10
TCGA-BH-A0B4-01A	-0.131294	Low	LumA	0.172396	214	0.373905	4	71
TCGA-BH-A1EU-01A	-0.131992	Low	LumA	-0.836135	150	0.614119	21	17
TCGA-E2-A1IO-01A	-0.132192	Low	LumA	-0.608765	270	0.523717	8	30
TCGA-GM-A2DI-01A	-0.133511	Low	LumA	-0.496291	65	0.183246	9	8
TCGA-LL-A442-01A	-0.13359	Low	LumA	-0.351685	43	0.0162006	0	26
TCGA-S3-AA14-01A	-0.133647	Low	LumA	-0.151186	211	0.73714	1	21
TCGA-BH-A0H3-01A	-0.136079	Low	LumA	-0.937822	54	0.0606276	3	4
TCGA-E2-A1L8-01A	-0.137261	Low	LumA	-0.505505	110	0.928514	16	14
TCGA-AN-A0XN-01A	-0.137941	Low	LumA	-0.216605	541	0.585179	10	71
TCGA-AN-A0FD-01A	-0.141861	Low	LumA	0.0425489	304	0.427183	4	20
TCGA-BH-A1FB-01A	-0.143561	Low	LumA	-0.86474	53	0.0804214	NA	NA
TCGA-S3-AA12-01A	-0.144974	Low	LumA	-0.192935	136	0.14581	4	19
TCGA-B6-A0IA-01A	-0.145139	Low	LumA	0.346343	153	0.23862	6	20
TCGA-A2-A1FZ-01A	-0.150242	Low	LumA	-0.576109	72	0.100903	2	4
TCGA-A8-A09B-01A	-0.151915	Low	LumA	-0.314504	104	0.759248	25	13
TCGA-BH-A0GZ-01A	-0.158934	Low	LumA	-0.0275922	150	0.278203	4	17
TCGA-BH-A0H5-01A	-0.159257	Low	LumA	-0.457602	61	1.99e-05	0	0
TCGA-D8-A145-01A	-0.161753	Low	LumA	-0.602626	56	0.417298	3	6
TCGA-EW-A1PF-01A	-0.162655	Low	LumA	-0.460896	101	0.254373	6	21
TCGA-AR-A5QN-01A	-0.164449	Low	LumA	-0.30057	113	0.201183	5	17
TCGA-BH-AB28-01A	-0.16543	Low	LumA	-0.312044	62	0.139256	4	13
TCGA-D8-A27V-01A	-0.165757	Low	LumA	-0.58214	180	0.412977	13	18
TCGA-A8-A0A6-01A	-0.167426	Low	LumA	-0.665714	144	0.38866	15	14
TCGA-E2-A15J-01A	-0.168879	Low	LumA	-0.311169	64	0.109423	5	6
TCGA-BH-A0W5-01A	-0.169771	Low	LumA	-0.499114	47	0.10815	5	5
TCGA-PE-A5DE-01A	-0.169817	Low	LumA	-0.103351	81	0.52839	23	16
TCGA-A1-A0SQ-01A	-0.174328	Low	LumA	-0.115201	144	0.109446	2	8
TCGA-BH-A0DH-01A	-0.174413	Low	LumA	-0.0390521	87	0.947461	7	26
TCGA-E2-A15C-01A	-0.179481	Low	LumA	-0.73966	53	0.134707	8	5
TCGA-AN-A0FK-01A	-0.180245	Low	LumA	-0.0457358	67	0.621574	21	9
TCGA-B6-A0IE-01A	-0.183271	Low	LumA	0.489469	352	0.380192	11	21
TCGA-E2-A1IG-01A	-0.187613	Low	LumA	-0.329589	154	0.126361	4	12
TCGA-E2-A1L9-01A	-0.188779	Low	LumA	-0.304858	55	0.0944445	4	6
TCGA-AC-A2FB-01A	-0.190694	Low	LumA	-0.444394	115	0.097387	4	8
TCGA-AC-A23E-01A	-0.191217	Low	LumA	-0.532901	91	0.774577	16	8
TCGA-BH-A0H7-01A	-0.192287	Low	LumA	0.0979841	595	0.826885	17	39
TCGA-D8-A146-01A	-0.193023	Low	LumA	-0.682593	NA	NA	NA	NA
TCGA-AC-A2FF-01A	-0.194574	Low	LumA	-0.418563	95	0.0745054	0	0
TCGA-A2-A3KD-01A	-0.199379	Low	LumA	-0.372302	86	0.202144	3	13
TCGA-A8-A08T-01A	-0.199458	Low	LumA	-0.414058	195	0.375559	8	12
TCGA-AC-A6IX-01A	-0.200005	Low	LumA	-0.394716	178	0.191158	4	24
TCGA-S3-AA11-01A	-0.204542	Low	LumA	-0.293639	97	0.0560297	1	5
TCGA-AQ-A7U7-01A	-0.204875	Low	LumA	-0.477214	111	0.26624	8	14
TCGA-BH-A0DT-01A	-0.204942	Low	LumA	-0.556663	55	0.250979	11	4
TCGA-D8-A141-01A	-0.205017	Low	LumA	-0.512813	35	0.227032	7	4
TCGA-OL-A66O-01A	-0.20752	Low	LumA	0.468315	141	0.168901	5	10
TCGA-C8-A1HI-01A	-0.209062	Low	LumA	-0.262367	211	0.487659	22	16
TCGA-AR-A24T-01A	-0.213028	Low	LumA	-0.972696	78	0.216926	NA	NA
TCGA-AR-A5QP-01A	-0.213117	Low	LumA	-0.161164	88	0.229979	7	15
TCGA-A8-A093-01A	-0.214504	Low	LumA	-0.333279	135	0.946898	18	7
TCGA-A1-A0SD-01A	-0.218183	Low	LumA	-0.424193	119	0.291499	9	25
TCGA-A2-A0SY-01A	-0.218333	Low	LumA	-0.204871	148	0.104252	2	10
TCGA-B6-A0WZ-01A	-0.219323	Low	LumA	-0.0337486	55	0.297914	10	6
TCGA-A7-A3J0-01A	-0.220329	Low	LumA	-0.0791609	52	0.913874	10	0
TCGA-E9-A22B-01A	-0.222042	Low	LumA	0.0174961	166	0.452758	9	22
TCGA-BH-A0BS-01A	-0.222579	Low	LumA	-0.387275	69	0.0493479	2	3
TCGA-E2-A1IU-01A	-0.224234	Low	LumA	-0.601765	89	0.159699	3	5
TCGA-E9-A1NG-01A	-0.22563	Low	LumA	-0.655793	103	0.0875746	4	14
TCGA-D8-A1JH-01A	-0.226061	Low	LumA	-0.830768	53	0.0716532	0	0
TCGA-A2-A0SU-01A	-0.227124	Low	LumA	-0.0535987	87	0.117839	2	18
TCGA-XX-A899-01A	-0.227622	Low	LumA	-0.409617	90	0.16002	3	14
TCGA-EW-A1J2-01A	-0.231345	Low	LumA	-1.33072	85	0.155693	3	13
TCGA-A7-A0CH-01A	-0.231935	Low	LumA	-0.548021	83	0.0627234	3	4
TCGA-D8-A27I-01A	-0.231954	Low	LumA	-0.521309	65	0.30751	9	6
TCGA-BH-A1EY-01A	-0.233115	Low	LumA	-0.522353	371	0.94754	8	35
TCGA-3C-AALK-01A	-0.233159	Low	LumA	-0.149705	104	0.0958681	4	7
TCGA-BH-A1F5-01A	-0.233236	Low	LumA	-0.491161	NA	NA	NA	NA
TCGA-AC-A3HN-01A	-0.236818	Low	LumA	-0.495688	82	0.152657	5	10
TCGA-E2-A1BD-01A	-0.237091	Low	LumA	-0.176587	79	0.662603	17	7
TCGA-AR-A0TW-01A	-0.237548	Low	LumA	-0.226874	411	0.583399	14	58
TCGA-AC-A8OP-01A	-0.238415	Low	LumA	-0.40156	245	0.428092	18	36
TCGA-AC-A2FO-01A	-0.239279	Low	LumA	-0.783758	126	0.134556	2	22
TCGA-LD-A74U-01A	-0.240596	Low	LumA	-0.362196	46	0.220959	6	7
TCGA-E9-A1RI-01A	-0.242042	Low	LumA	-0.644247	79	0.229289	6	13
TCGA-AO-A03V-01A	-0.245161	Low	LumA	-0.320646	446	0.336941	7	41
TCGA-UL-AAZ6-01A	-0.246617	Low	LumA	0.501766	580	0.609725	16	36
TCGA-A1-A0SF-01A	-0.250532	Low	LumA	-0.134636	121	0.394751	14	23
TCGA-AN-A046-01A	-0.251474	Low	LumA	-0.17424	80	0.141589	7	8
TCGA-BH-A2L8-01A	-0.252739	Low	LumA	-0.235978	36	0.120649	4	3
TCGA-XX-A89A-01A	-0.253003	Low	LumA	-0.228262	119	0.743091	28	12
TCGA-A2-A259-01A	-0.253069	Low	LumA	-0.755298	74	0.125946	4	8
TCGA-A8-A07P-01A	-0.255406	Low	LumA	-0.0765155	147	0.442959	4	23
TCGA-A2-A0YD-01A	-0.256256	Low	LumA	-0.693357	56	0.0934749	5	8
TCGA-4H-AAAK-01A	-0.257691	Low	LumA	-0.192661	109	0.236803	7	16
TCGA-A2-A1G0-01A	-0.259096	Low	LumA	-1.03248	101	0.942997	16	10
TCGA-E9-A227-01A	-0.260563	Low	LumA	-0.246078	67	0.0505874	2	3
TCGA-AN-A0FS-01A	-0.261933	Low	LumA	-0.625413	187	0.138444	3	12
TCGA-A7-A3J1-01A	-0.262252	Low	LumA	-0.752237	62	0.334765	4	17
TCGA-A8-A08C-01A	-0.264307	Low	LumA	-0.658008	99	0.946921	15	4
TCGA-BH-A0DP-01A	-0.268707	Low	LumA	-0.608365	55	0.443752	16	8
TCGA-A2-A4RW-01A	-0.270235	Low	LumA	-0.456261	218	0.342562	4	58
TCGA-E2-A15P-01A	-0.274177	Low	LumA	-0.740789	173	0.929181	3	17
TCGA-E9-A245-01A	-0.27494	Low	LumA	-0.196995	58	0.0344896	1	2
TCGA-E2-A156-01A	-0.277639	Low	LumA	-0.575916	78	0.0482206	2	6
TCGA-BH-A18H-01A	-0.279836	Low	LumA	-0.304434	163	0.49553	17	30
TCGA-AC-A5XS-01A	-0.280772	Low	LumA	-0.101666	77	0.260251	8	25
TCGA-D8-A1XY-01A	-0.282215	Low	LumA	-1.04263	149	0.571498	21	25
TCGA-D8-A1JB-01A	-0.283797	Low	LumA	-0.802068	106	0.204542	8	41
TCGA-A2-A0CQ-01A	-0.285863	Low	LumA	-0.230487	47	0.119759	5	4
TCGA-E2-A1IN-01A	-0.287725	Low	LumA	-0.264488	142	0.519276	17	16
TCGA-A8-A07G-01A	-0.287868	Low	LumA	-0.634457	184	0.40293	5	38
TCGA-BH-A1ET-01A	-0.288846	Low	LumA	-1.09097	78	0.0892029	2	3
TCGA-BH-A0DO-01B	-0.293446	Low	LumA	-1.17709	77	0.186775	9	4
TCGA-BH-A1FH-01A	-0.295541	Low	LumA	-1.19634	169	0.146291	NA	NA
TCGA-A2-A0EM-01A	-0.298561	Low	LumA	-0.441338	51	0.102469	5	8
TCGA-E2-A15D-01A	-0.300357	Low	LumA	-1.0301	62	0.273885	9	6
TCGA-A7-A0DB-01A	-0.303464	Low	LumA	-0.351645	69	0.897905	15	4
TCGA-AO-A0J8-01A	-0.30508	Low	LumA	-0.521067	72	0.130784	5	4
TCGA-PE-A5DD-01A	-0.305657	Low	LumA	-0.106164	114	0.791076	5	21
TCGA-BH-A18N-01A	-0.307828	Low	LumA	-0.536485	141	0.947456	20	4
TCGA-E9-A1R5-01A	-0.307999	Low	LumA	-0.660304	159	0.28761	10	13
TCGA-A2-A0T6-01A	-0.31059	Low	LumA	-1.31631	61	0.228891	5	4
TCGA-A2-A0EW-01A	-0.312281	Low	LumA	-0.998613	115	0.0723633	1	8
TCGA-B6-A0X0-01A	-0.314856	Low	LumA	-0.19664	51	0.114341	5	6
TCGA-D8-A1XU-01A	-0.319048	Low	LumA	-0.649805	132	0.947316	16	25
TCGA-E2-A1IF-01A	-0.320989	Low	LumA	-0.121584	38	0.118037	4	6
TCGA-A2-A0ES-01A	-0.322357	Low	LumA	-0.981816	75	0.00562608	0	1
TCGA-A7-A3IY-01A	-0.323383	Low	LumA	-0.26011	47	0.0799882	0	3
TCGA-AR-A1AN-01A	-0.324947	Low	LumA	-0.313112	280	0.336719	8	30
TCGA-E9-A6HE-01A	-0.326217	Low	LumA	0.260328	95	0.166091	6	12
TCGA-AR-A24W-01A	-0.329676	Low	LumA	-1.16968	46	0.416659	24	8
TCGA-OL-A6VQ-01A	-0.331292	Low	LumA	-0.872681	61	0.143174	6	6
TCGA-C8-A12Y-01A	-0.331933	Low	LumA	0.100848	163	0.236871	6	17
TCGA-AR-A5QM-01A	-0.333142	Low	LumA	-0.325376	68	0.901959	16	13
TCGA-AQ-A0Y5-01A	-0.336468	Low	LumA	-0.579823	329	0.636091	19	17
TCGA-AC-A2FG-01A	-0.338025	Low	LumA	-0.996977	74	0.0788387	3	10
TCGA-AC-A3W6-01A	-0.338724	Low	LumA	-0.226532	62	0.189765	5	2
TCGA-BH-A0AY-01A	-0.339268	Low	LumA	-0.0958449	136	0.746052	21	17
TCGA-E2-A570-01A	-0.342539	Low	LumA	-0.166625	87	0.137079	7	5
TCGA-OL-A5D8-01A	-0.344517	Low	LumA	-0.144926	249	0.175471	5	20
TCGA-BH-A0HF-01A	-0.345541	Low	LumA	-0.0733753	NA	NA	NA	NA
TCGA-E2-A1BC-01A	-0.345654	Low	LumA	-1.74144	79	0.138135	7	11
TCGA-D8-A27P-01A	-0.346681	Low	LumA	-0.749166	41	0.0485171	2	4
TCGA-AN-A0FN-01A	-0.347765	Low	LumA	-0.620067	57	0.112771	3	3
TCGA-AC-A2FE-01A	-0.348488	Low	LumA	-0.49372	153	0.186205	5	14
TCGA-A8-A0A2-01A	-0.352679	Low	LumA	-0.644722	108	0.601473	14	14
TCGA-B6-A40B-01A	-0.357552	Low	LumA	-0.127637	106	0.255784	6	7
TCGA-AR-A2LE-01A	-0.357645	Low	LumA	-0.741817	62	0.0724898	4	7
TCGA-AC-A3W7-01A	-0.358808	Low	LumA	-0.608349	71	0.145361	7	8
TCGA-BH-A0BP-01A	-0.358976	Low	LumA	-0.724849	577	0.737887	13	62
TCGA-A8-A099-01A	-0.360653	Low	LumA	-0.809475	86	0.396432	4	12
TCGA-E9-A295-01A	-0.361037	Low	LumA	-0.165691	98	0.594889	20	21
TCGA-A2-A04N-01A	-0.363273	Low	LumA	-0.502324	63	0.0861781	3	7
TCGA-A1-A0SG-01A	-0.363631	Low	LumA	-0.494878	89	0.129256	4	12
TCGA-E2-A15G-01A	-0.36453	Low	LumA	-0.881203	80	0.70763	15	5
TCGA-D8-A73X-01A	-0.365479	Low	LumA	-0.649082	57	0.251539	3	4
TCGA-BH-A0E7-01A	-0.366972	Low	LumA	-0.672727	71	0.0790004	4	4
TCGA-BH-A0AZ-01A	-0.368834	Low	LumA	-0.66318	145	0.28533	3	42
TCGA-LD-A7W5-01A	-0.369537	Low	LumA	-0.285007	316	0.364955	22	41
TCGA-E2-A1IJ-01A	-0.369675	Low	LumA	-0.84361	86	0.135577	5	7
TCGA-C8-A12X-01A	-0.37322	Low	LumA	-0.0381916	126	0.589192	8	9
TCGA-GM-A3NY-01A	-0.377406	Low	LumA	-0.35813	81	0.111683	3	12
TCGA-E2-A1B5-01A	-0.378102	Low	LumA	-0.432859	95	0.19835	4	18
TCGA-BH-A0HO-01A	-0.37938	Low	LumA	-0.491782	81	0.0492799	2	3
TCGA-A2-A0YI-01A	-0.379793	Low	LumA	-1.13156	84	0.189102	3	7
TCGA-AN-A0XP-01A	-0.381297	Low	LumA	-0.658749	82	0.351375	14	5
TCGA-OL-A66H-01A	-0.38625	Low	LumA	-0.2233	73	0.0586822	2	0
TCGA-OL-A5RV-01A	-0.388002	Low	LumA	-0.829798	83	0.0753848	2	4
TCGA-A2-A0CK-01A	-0.392909	Low	LumA	-0.153198	81	0.10052	4	7
TCGA-BH-A0EB-01A	-0.395998	Low	LumA	-0.654314	96	0.768039	18	8
TCGA-BH-A0HQ-01A	-0.396829	Low	LumA	-0.63807	1678	0.809097	20	4
TCGA-BH-A1FG-01A	-0.397917	Low	LumA	-0.382725	91	0.118522	5	8
TCGA-D8-A73W-01A	-0.402143	Low	LumA	-0.716109	63	0.127611	5	15
TCGA-AC-A8OS-01A	-0.405245	Low	LumA	-0.873373	67	0.134449	8	7
TCGA-A7-A0D9-01A	-0.405256	Low	LumA	-0.664976	251	0.187992	7	16
TCGA-BH-A0BJ-01A	-0.405913	Low	LumA	-0.480911	49	0.48864	13	7
TCGA-A7-A13G-01A	-0.406051	Low	LumA	-0.901092	109	0.11498	4	9
TCGA-BH-A0DE-01A	-0.40779	Low	LumA	-0.667011	66	0.197567	6	18
TCGA-E9-A1NH-01A	-0.40894	Low	LumA	-0.929974	58	0.455425	16	13
TCGA-A2-A0D3-01A	-0.409779	Low	LumA	-1.25098	59	0.110752	5	4
TCGA-BH-A0B2-01A	-0.411366	Low	LumA	-0.603186	141	0.306341	8	23
TCGA-BH-A8FY-01A	-0.411922	Low	LumA	-0.187001	76	0.179845	4	8
TCGA-AN-A0XS-01A	-0.413163	Low	LumA	-0.584024	66	0.468272	16	9
TCGA-AO-A12B-01A	-0.414541	Low	LumA	-0.307879	59	0.94696	17	5
TCGA-AQ-A04L-01B	-0.415389	Low	LumA	-0.0539897	607	0.7546	15	40
TCGA-AR-A2LN-01A	-0.420539	Low	LumA	-1.77316	82	0.09828	2	8
TCGA-GM-A2DK-01A	-0.421232	Low	LumA	-0.22207	170	0.187068	5	18
TCGA-A7-A425-01A	-0.421313	Low	LumA	-0.17107	109	0.999993	20	10
TCGA-LL-A440-01A	-0.423121	Low	LumA	-0.777362	81	0.00760843	0	1
TCGA-A2-A0EP-01A	-0.427779	Low	LumA	-0.484143	41	1.22e-05	NA	NA
TCGA-AN-A0AS-01A	-0.428151	Low	LumA	-0.38201	245	0.639953	22	21
TCGA-AR-A0TR-01A	-0.428596	Low	LumA	-0.91442	96	0.602706	16	16
TCGA-AO-A12G-01A	-0.433051	Low	LumA	-0.149893	149	0.316759	5	31
TCGA-A2-A0CV-01A	-0.433645	Low	LumA	-1.45186	73	0.614477	21	3
TCGA-E2-A3DX-01A	-0.438343	Low	LumA	-1.05189	46	0.0656272	2	2
TCGA-A7-A4SC-01A	-0.438389	Low	LumA	-0.787178	NA	NA	NA	NA
TCGA-B6-A0WY-01A	-0.441593	Low	LumA	-0.272402	128	0.684816	23	29
TCGA-E2-A1IL-01A	-0.443088	Low	LumA	-0.976485	98	0.168551	5	13
TCGA-B6-A0X7-01A	-0.446417	Low	LumA	-0.831722	76	0.174767	5	17
TCGA-BH-A0EA-01A	-0.446421	Low	LumA	-1.76053	59	0.0602522	3	4
TCGA-BH-A0DI-01A	-0.447148	Low	LumA	-0.655558	286	0.329895	8	29
TCGA-BH-A0HK-01A	-0.447575	Low	LumA	-0.436016	121	0.092432	5	10
TCGA-A2-A0EO-01A	-0.448542	Low	LumA	-0.606416	77	0.568731	20	7
TCGA-A7-A5ZW-01A	-0.44924	Low	LumA	-0.919606	75	0.0597115	2	4
TCGA-AC-A62Y-01A	-0.451697	Low	LumA	-0.298515	75	0.569164	18	15
TCGA-B6-A401-01A	-0.45354	Low	LumA	-0.286032	85	0.412949	23	27
TCGA-A7-A0DC-01A	-0.454278	Low	LumA	-0.636973	112	0.711675	NA	NA
TCGA-B6-A0RP-01A	-0.454831	Low	LumA	-0.918061	93	0.488228	16	4
TCGA-AO-A12C-01A	-0.458184	Low	LumA	-0.83396	NA	NA	NA	NA
TCGA-EW-A424-01A	-0.459018	Low	LumA	-0.224217	131	0.291934	3	61
TCGA-B6-A0IH-01A	-0.460602	Low	LumA	-1.58033	96	0.686465	24	16
TCGA-B6-A408-01A	-0.461027	Low	LumA	-0.506562	174	0.66074	19	20
TCGA-AO-A12H-01A	-0.461183	Low	LumA	-0.532766	43	2.45e-06	0	0
TCGA-BH-A8G0-01A	-0.462265	Low	LumA	-1.39562	47	0.0594687	2	3
TCGA-AN-A0XT-01A	-0.462449	Low	LumA	-0.616156	227	0.950514	8	35
TCGA-A2-A0EN-01A	-0.463062	Low	LumA	-0.813691	67	0.221096	7	7
TCGA-EW-A1IX-01A	-0.464246	Low	LumA	-1.22996	102	0.0675757	3	14
TCGA-A7-A13H-01A	-0.465261	Low	LumA	-0.92344	115	0.121477	4	14
TCGA-AR-A1AM-01A	-0.470416	Low	LumA	-1.12535	73	0.121613	2	21
TCGA-GM-A3NW-01A	-0.473248	Low	LumA	-0.425308	132	0.247246	6	14
TCGA-AC-A3EH-01A	-0.473932	Low	LumA	-0.335096	131	0.366419	12	11
TCGA-AC-A3TM-01A	-0.476263	Low	LumA	0.189626	135	0.1223	4	8
TCGA-AO-A0JF-01A	-0.476459	Low	LumA	-0.747652	79	0.0536133	2	4
TCGA-B6-A1KI-01A	-0.479878	Low	LumA	-0.995554	103	0.434071	26	6
TCGA-AO-A0JG-01A	-0.480137	Low	LumA	-1.21141	148	0.22841	5	16
TCGA-BH-A0B0-01A	-0.481457	Low	LumA	-0.483356	50	0.234241	8	9
TCGA-A2-A4S2-01A	-0.482618	Low	LumA	-0.82963	111	0.461122	12	11
TCGA-MS-A51U-01A	-0.48736	Low	LumA	-0.907889	118	0.248536	16	9
TCGA-BH-A0BQ-01A	-0.493613	Low	LumA	-0.6481	68	0.100887	5	8
TCGA-GM-A3XN-01A	-0.495233	Low	LumA	-0.620439	40	0.222691	8	4
TCGA-EW-A3E8-01B	-0.500453	Low	LumA	-0.478589	121	0.117234	3	17
TCGA-A8-A08A-01A	-0.504008	Low	LumA	-0.475027	70	0.0863693	3	11
TCGA-D8-A4Z1-01A	-0.507719	Low	LumA	-1.15714	55	0.0260657	1	6
TCGA-A8-A06Y-01A	-0.507975	Low	LumA	-0.780176	84	0.852092	10	4
TCGA-BH-A0H6-01A	-0.515032	Low	LumA	-0.597849	94	0.098181	3	9
TCGA-LL-A7SZ-01A	-0.516633	Low	LumA	0.427933	300	0.5205	13	53
TCGA-C8-A12N-01A	-0.519397	Low	LumA	-0.666254	55	0.075721	4	8
TCGA-A8-A07J-01A	-0.523575	Low	LumA	-1.07834	95	0.161236	5	13
TCGA-BH-A0BO-01A	-0.530986	Low	LumA	-1.46743	36	0.0812345	3	5
TCGA-BH-A0DS-01A	-0.531524	Low	LumA	-0.762676	105	0.806286	23	12
TCGA-A1-A0SH-01A	-0.532193	Low	LumA	-0.834814	135	0.1825	2	32
TCGA-5L-AAT0-01A	-0.536921	Low	LumA	-0.769397	101	0.070227	3	9
TCGA-LL-A5YL-01A	-0.538694	Low	LumA	-0.0174708	72	0.199426	5	27
TCGA-BH-A0HI-01A	-0.539587	Low	LumA	-0.647885	82	0.0796392	2	7
TCGA-OL-A5RX-01A	-0.55189	Low	LumA	-1.13932	83	0.128822	5	6
TCGA-LL-A740-01A	-0.557132	Low	LumA	-0.369138	223	0.192443	6	7
TCGA-A8-A06P-01A	-0.56469	Low	LumA	-0.726783	51	0.0944591	4	8
TCGA-A7-A426-01A	-0.570218	Low	LumA	-0.611048	59	0.17078	6	10
TCGA-AO-A125-01A	-0.570637	Low	LumA	-0.599708	65	0.115362	5	4
TCGA-A8-A083-01A	-0.574302	Low	LumA	-1.24399	63	0.181859	8	8
TCGA-D8-A3Z6-01A	-0.575289	Low	LumA	-0.842113	113	0.337966	9	11
TCGA-EW-A423-01A	-0.577754	Low	LumA	-0.231893	172	0.742097	24	22
TCGA-E2-A576-01A	-0.586	Low	LumA	0.157975	159	0.796878	8	23
TCGA-D8-A1JN-01A	-0.586244	Low	LumA	-1.10156	91	0.174742	6	6
TCGA-AC-A23G-01A	-0.596976	Low	LumA	-0.738341	77	0.287704	16	6
TCGA-E2-A153-01A	-0.600195	Low	LumA	-0.933969	49	0.213735	25	8
TCGA-HN-A2OB-01A	-0.606446	Low	LumA	-1.5448	65	0.123402	2	7
TCGA-OL-A5RU-01A	-0.613404	Low	LumA	-1.05765	72	0.0398556	1	2
TCGA-GM-A2DM-01A	-0.618238	Low	LumA	-1.12755	53	0.00554406	0	3
TCGA-BH-A0HA-01A	-0.618433	Low	LumA	-0.367104	74	0.0838236	3	7
TCGA-D8-A1XC-01A	-0.619399	Low	LumA	-0.81935	42	0.0565888	2	3
TCGA-BH-A0BT-01A	-0.634195	Low	LumA	-0.410833	129	0.777048	18	16
TCGA-AC-A2QI-01A	-0.636788	Low	LumA	-1.19305	69	0.255801	5	11
TCGA-A2-A0CS-01A	-0.637196	Low	LumA	-0.448818	67	0.852835	14	3
TCGA-D8-A1JU-01A	-0.637716	Low	LumA	-1.86499	60	0.153343	4	6
TCGA-E2-A1IK-01A	-0.639313	Low	LumA	-0.463746	25	4.86e-07	0	0
TCGA-B6-A0I5-01A	-0.646045	Low	LumA	-0.199722	55	0.892475	9	4
TCGA-A2-A0EX-01A	-0.64979	Low	LumA	-0.801009	196	0.100303	5	10
TCGA-LL-A5YN-01A	-0.657916	Low	LumA	-0.101476	185	0.399904	4	34
TCGA-BH-A0DV-01A	-0.667882	Low	LumA	-1.28432	52	0.11488	4	5
TCGA-A2-A0CO-01A	-0.671113	Low	LumA	-1.45246	62	0.180855	7	13
TCGA-D8-A73U-01A	-0.67292	Low	LumA	-1.26913	53	0.229948	11	13
TCGA-OL-A5DA-01A	-0.678854	Low	LumA	-0.617695	132	0.292698	6	18
TCGA-B6-A0I8-01A	-0.679023	Low	LumA	-0.707833	NA	NA	NA	NA
TCGA-E2-A106-01A	-0.68556	Low	LumA	-0.615424	NA	NA	NA	NA
TCGA-GM-A2D9-01A	-0.688172	Low	LumA	-0.771164	128	0.154455	5	19
TCGA-AO-A126-01A	-0.688799	Low	LumA	-0.409938	144	0.153509	4	19
TCGA-E9-A1R3-01A	-0.692217	Low	LumA	-2.47202	72	0.523909	20	9
TCGA-OL-A66J-01A	-0.693084	Low	LumA	-0.819262	77	0.128537	3	9
TCGA-OL-A6VR-01A	-0.698351	Low	LumA	-0.692365	107	0.123764	2	13
TCGA-OL-A66K-01A	-0.708843	Low	LumA	-0.772322	63	0.539922	16	8
TCGA-A7-A5ZX-01A	-0.709798	Low	LumA	-1.50059	62	0.0683595	3	6
TCGA-BH-A18S-01A	-0.710205	Low	LumA	-1.12851	177	0.176049	3	10
TCGA-5L-AAT1-01A	-0.714526	Low	LumA	-1.10271	NA	NA	NA	NA
TCGA-AN-A03X-01A	-0.720053	Low	LumA	-0.749479	116	0.30722	13	12
TCGA-GI-A2C8-01A	-0.72189	Low	LumA	-1.82491	350	0.593521	13	43
TCGA-AQ-A1H2-01A	-0.730035	Low	LumA	-0.892853	172	0.915468	9	27
TCGA-E9-A3Q9-01A	-0.736116	Low	LumA	-1.59158	72	0.0274657	0	2
TCGA-B6-A0RO-01A	-0.739292	Low	LumA	-0.589229	129	0.497011	16	18
TCGA-BH-A5J0-01A	-0.751825	Low	LumA	-0.206452	306	0.62563	17	47
TCGA-BH-A0B6-01A	-0.75472	Low	LumA	-0.708216	NA	NA	NA	NA
TCGA-BH-A42V-01A	-0.757115	Low	LumA	-0.931113	95	0.138967	2	11
TCGA-AC-A8OR-01A	-0.759262	Low	LumA	-0.742457	80	0.0328366	1	4
TCGA-AC-A3QQ-01A	-0.769832	Low	LumA	0.185709	117	0.134425	6	14
TCGA-AC-A3BB-01A	-0.773721	Low	LumA	-0.858274	73	0.267031	11	7
TCGA-AN-A0FT-01A	-0.776212	Low	LumA	-0.324733	537	0.725443	16	57
TCGA-W8-A86G-01A	-0.777733	Low	LumA	-1.20122	106	0.311253	13	11
TCGA-E2-A14U-01A	-0.796539	Low	LumA	-1.76649	43	0.0803837	3	3
TCGA-BH-A6R8-01A	-0.811302	Low	LumA	-0.520337	122	0.852812	12	13
TCGA-D8-A3Z5-01A	-0.830229	Low	LumA	-1.18561	47	0.126468	5	5
TCGA-GM-A5PV-01A	-0.843644	Low	LumA	-0.924007	43	0.109534	2	3
TCGA-B6-A0X4-01A	-0.847157	Low	LumA	-0.953942	53	0.030511	0	1
TCGA-AR-A2LJ-01A	-0.854095	Low	LumA	-0.337001	119	0.0873887	3	9
TCGA-BH-A0HN-01A	-0.86882	Low	LumA	-0.730138	NA	NA	NA	NA
TCGA-GM-A4E0-01A	-0.871197	Low	LumA	-1.47234	47	0.215303	5	18
TCGA-A7-A3RF-01A	-0.892724	Low	LumA	-0.770009	55	0.00225017	0	0
TCGA-A2-A0CP-01A	-0.90165	Low	LumA	-1.33145	109	0.0870056	4	5
TCGA-B6-A0RN-01A	-0.907251	Low	LumA	-1.16961	85	0.0740968	3	4
TCGA-D8-A27E-01A	-0.918551	Low	LumA	-1.35492	41	0.000140788	0	0
TCGA-LD-A66U-01A	-0.95103	Low	LumA	-0.601542	68	0.286382	9	12
TCGA-A2-A0CR-01A	-0.962534	Low	LumA	-0.495904	57	0.0890409	5	2
TCGA-A2-A4S0-01A	-0.972687	Low	LumA	-1.379	55	5.44e-05	0	0
TCGA-BH-A0BM-01A	-0.975571	Low	LumA	-1.66231	53	0.0936318	4	8
TCGA-PL-A8LX-01A	-0.979954	Low	LumA	-1.01172	155	0.86402	15	12
TCGA-GM-A5PX-01A	-1.0289	Low	LumA	-1.651	63	0.10045	3	12
TCGA-LL-A50Y-01A	-1.02994	Low	LumA	-0.608598	75	0.0848585	4	9
TCGA-C8-A133-01A	-1.04524	Low	LumA	-0.950679	67	0.00532234	0	0
TCGA-E9-A5UP-01A	-1.05077	Low	LumA	-1.33628	93	0.946849	21	12
TCGA-AC-A3QP-01A	-1.05274	Low	LumA	-1.08818	66	0.0716322	2	10
TCGA-AC-A3YJ-01A	-1.08296	Low	LumA	-0.847595	63	0.0443027	1	3
TCGA-LL-A6FQ-01A	-1.08732	Low	LumA	-0.327607	300	0.625395	19	8
TCGA-E2-A1B4-01A	-1.09997	Low	LumA	-1.31702	63	0.0302007	2	3
TCGA-D8-A1JS-01A	-1.10284	Low	LumA	-0.82261	45	0.0619286	2	6
TCGA-WT-AB41-01A	-1.10651	Low	LumA	-0.524855	210	0.312641	6	28
TCGA-GM-A2DC-01A	-1.11556	Low	LumA	-1.52642	184	0.413061	15	21
TCGA-GM-A3XG-01A	-1.12368	Low	LumA	-1.34596	39	1.88e-05	NA	NA
TCGA-AC-A3TN-01A	-1.15987	Low	LumA	-0.944063	45	0.0710024	4	7
TCGA-E9-A3X8-01A	-1.17347	Low	LumA	-0.641196	57	0.559782	19	5
TCGA-E9-A5FK-01A	-1.20225	Low	LumA	-0.794494	60	0.212408	NA	NA
TCGA-Z7-A8R5-01A	-1.20257	Low	LumA	-1.12769	51	0.322423	18	22
TCGA-A7-A56D-01A	-1.22323	Low	LumA	-0.400315	323	0.672729	12	34
TCGA-OL-A66L-01A	-1.28458	Low	LumA	-1.11556	120	0.111025	4	9
TCGA-LL-A6FP-01A	-1.28651	Low	LumA	-1.11783	100	0.412912	14	21
TCGA-LL-A9Q3-01A	-1.30173	Low	LumA	-0.661322	126	0.338899	13	14
TCGA-OL-A66N-01A	-1.36793	Low	LumA	-1.22808	75	0.518643	18	6
TCGA-WT-AB44-01A	-1.42518	Low	LumA	-1.99644	85	0.420717	16	11
TCGA-V7-A7HQ-01A	-1.67894	Low	LumA	-0.683397	117	0.167311	4	9
TCGA-E2-A572-01A	-1.74241	Low	LumA	-1.13808	NA	NA	NA	NA
TCGA-E2-A10C-01A	0.053918	Low	LumB	0.430627	109	0.585303	16	22
TCGA-3C-AALJ-01A	0.043051	Low	LumB	0.417105	483	0.585208	9	31
TCGA-D8-A1X7-01A	0.040833	Low	LumB	-0.323154	66	0.0853075	4	4
TCGA-B6-A0IB-01A	0.016167	Low	LumB	0.271767	85	0.602967	18	22
TCGA-BH-A0HW-01A	0.009426	Low	LumB	-0.0545606	147	0.910575	10	21
TCGA-A8-A06R-01A	0.008142	Low	LumB	0.209023	968	0.799177	17	63
TCGA-E2-A14O-01A	0.000376	Low	LumB	0.424788	85	0.802456	28	10
TCGA-A2-A0EY-01A	-0.005516	Low	LumB	0.119617	370	0.694513	20	49
TCGA-A7-A6VX-01A	-0.007435	Low	LumB	0.250097	291	0.749518	17	68
TCGA-B6-A0WW-01A	-0.014204	Low	LumB	0.095831	177	0.392848	9	27
TCGA-EW-A1J6-01A	-0.01786	Low	LumB	0.436857	275	0.902172	13	37
TCGA-E2-A14W-01A	-0.019297	Low	LumB	0.44379	231	0.34033	5	61
TCGA-D8-A27N-01A	-0.026416	Low	LumB	0.350696	320	0.253606	7	22
TCGA-C8-A12M-01A	-0.049665	Low	LumB	-0.34668	483	0.534254	15	25
TCGA-D8-A1X5-01A	-0.055435	Low	LumB	-0.331062	288	0.700045	17	37
TCGA-5T-A9QA-01A	-0.064758	Low	LumB	0.311358	216	0.413866	13	15
TCGA-A8-A06N-01A	-0.081919	Low	LumB	-0.351944	117	0.625013	20	20
TCGA-EW-A1P0-01A	-0.090019	Low	LumB	-0.171589	158	0.266478	5	21
TCGA-E2-A56Z-01A	-0.10197	Low	LumB	0.223886	192	0.727877	15	31
TCGA-E2-A9RU-01A	-0.155947	Low	LumB	0.849155	594	0.6975	23	54
TCGA-E9-A5UO-01A	-0.163778	Low	LumB	-0.0769074	324	0.833616	6	20
TCGA-D8-A1Y2-01A	-0.169385	Low	LumB	0.110946	82	0.315092	10	12
TCGA-AO-A03N-01B	-0.177699	Low	LumB	0.369665	239	0.637968	19	19
TCGA-E9-A1NF-01A	-0.199758	Low	LumB	-0.22431	313	0.75551	19	46
TCGA-A2-A0CY-01A	-0.207396	Low	LumB	0.356013	NA	NA	NA	NA
TCGA-AC-A62V-01A	-0.20886	Low	LumB	0.615691	441	0.500509	18	28
TCGA-E9-A1RG-01A	-0.237328	Low	LumB	0.474448	366	0.89845	17	47
TCGA-EW-A1OX-01A	-0.254072	Low	LumB	-0.422822	184	0.0924525	1	10
TCGA-E9-A22E-01A	-0.275423	Low	LumB	-0.250771	215	0.607072	13	67
TCGA-A8-A09Z-01A	-0.335961	Low	LumB	-0.364602	70	0.120478	4	10
TCGA-E9-A54X-01A	-0.339031	Low	LumB	-0.0747428	100	0.272474	7	5
TCGA-E9-A54Y-01A	-0.393856	Low	LumB	0.509423	140	0.630466	8	34
TCGA-B6-A0IN-01A	-0.543681	Low	LumB	-0.0386873	373	0.249298	6	21
TCGA-D8-A1JI-01A	-0.661565	Low	LumB	-0.611537	165	0.899281	8	17
TCGA-LL-A5YM-01A	-0.712771	Low	LumB	0.113235	189	0.802775	15	28
TCGA-AQ-A54O-01A	-0.994962	Low	LumB	-0.483807	172	0.865701	19	16
TCGA-AR-A1AO-01A	0.020919	Low	Normal	0.0240577	63	0.0167996	0	0
TCGA-A2-A25A-01A	0.004582	Low	Normal	-0.263541	65	0.11891	4	6
TCGA-AR-A2LH-01A	-0.007744	Low	Normal	0.0709615	27	7.78e-07	2	0
TCGA-D8-A1XW-01A	-0.078512	Low	Normal	-0.276776	148	0.876015	17	50
TCGA-OL-A5RY-01A	-0.09316	Low	Normal	0.148347	80	0.0365301	0	2
TCGA-E2-A108-01A	-0.108936	Low	Normal	-0.157136	76	0.0503671	8	14
TCGA-A1-A0SB-01A	-0.131842	Low	Normal	-0.533036	65	0.000801665	0	0
TCGA-OL-A97C-01A	-0.177522	Low	Normal	-0.315091	122	0.208747	8	10
TCGA-A2-A0YK-01A	-0.183107	Low	Normal	-0.726002	59	0.189785	6	6
TCGA-AO-A03T-01A	-0.186301	Low	Normal	0.422319	125	0.320127	6	43
TCGA-EW-A1P7-01A	-0.190566	Low	Normal	-0.444542	72	0.0329772	1	14
TCGA-LL-A73Z-01A	-0.201542	Low	Normal	0.177037	111	0.332188	11	32
TCGA-EW-A1P1-01A	-0.270466	Low	Normal	-0.537511	53	0.000829392	0	0
TCGA-GM-A2DD-01A	-0.289533	Low	Normal	0.183386	151	0.44371	19	32
TCGA-BH-A8FZ-01A	-0.349913	Low	Normal	-0.486138	91	0.302402	9	43
TCGA-LD-A9QF-01A	-0.352013	Low	Normal	-0.103595	131	0.113206	NA	NA
TCGA-AR-A2LQ-01A	-0.355748	Low	Normal	-0.882182	45	0.00471873	1	2
TCGA-EW-A1PG-01A	-0.3612	Low	Normal	-1.41761	38	0.0681077	0	0
TCGA-A2-A1G6-01A	-0.410122	Low	Normal	-1.74111	55	0.000109656	NA	NA
TCGA-BH-A6R9-01A	-0.4343	Low	Normal	-0.639217	51	0.105977	0	0
TCGA-BH-A208-01A	-0.452607	Low	Normal	-0.526205	142	0.614985	17	26
TCGA-AC-A2FK-01A	-0.464173	Low	Normal	-1.84959	45	1.6e-05	0	0
TCGA-PL-A8LY-01A	-0.479174	Low	Normal	-0.357439	115	5.57e-05	0	0
TCGA-A2-A4RY-01A	-0.48354	Low	Normal	-1.21032	43	0.024287	0	2
TCGA-AO-A1KO-01A	-0.500865	Low	Normal	-1.53751	49	9.44e-06	NA	NA
TCGA-AO-A0JB-01A	-0.529993	Low	Normal	0.164951	317	0.493131	5	68
TCGA-BH-A28O-01A	-0.5724	Low	Normal	-1.45647	43	0.00519196	2	0
TCGA-B6-A0RQ-01A	-0.630766	Low	Normal	-1.6067	64	0.0768248	NA	NA
TCGA-AO-A03U-01B	-0.636019	Low	Normal	-0.948164	47	0.033895	0	0
TCGA-A2-A0CZ-01A	-0.73205	Low	Normal	-1.28019	NA	NA	NA	NA
TCGA-AC-A3YI-01A	-0.734099	Low	Normal	-1.03132	79	0.0571355	0	3
TCGA-OL-A5D6-01A	-0.764952	Low	Normal	-0.568524	150	0.184763	4	19
TCGA-BH-A42U-01A	-1.04147	Low	Normal	-1.1151	77	4.96e-05	NA	NA
TCGA-A2-A3XW-01A	-1.07064	Low	Normal	-0.606835	92	0.0179412	NA	NA
