# Supplementary material for: In silico APC/C substrate discovery reveals cell cycle-dependent degradation of UHRF1 and other chromatin regulators
Source: PLoS Biol. 2020 Dec 11;18(12):e3000975. doi: 10.1371/journal.pbio.3000975 (PMC7758050; doi:10.1371/journal.pbio.3000975)
Supplement: S1 Text — (TXT) [file pbio.3000975.s014.txt]

#20190828 -- U2OS 

library(sesame)
library(colorRamps)
library(ggplot2)
library(ggthemes)
library(data.table)
library(dplyr)
library(gplots)
library(grDevices)
library(reshape2)
library(plyr)
library(tidyverse)
library(RColorBrewer)
library(gplots)
library(limma)
library(gplots)

#-----------------------------------------testing individual CpGs for statistical significance------------------------------------------------------###
#limma
setwd("~/rothbart_secondary/Rochelle/QC_for_other_labs/Emanuele/ROTS_20190801_EPIC/U2OS/")
targets <- read.metharray.sheet("~/rothbart_secondary/Rochelle/QC_for_other_labs/Emanuele/ROTS_20190801_EPIC/U2OS/", pattern = "SampleSheet_U2OS.csv")

#sesame normalization and beta value calls
setwd("~/rothbart_secondary/Rochelle/QC_for_other_labs/Emanuele/ROTS_20190801_EPIC/U2OS/")
ssets <- lapply(searchIDATprefixes("~/rothbart_secondary/Rochelle/QC_for_other_labs/Emanuele/ROTS_20190801_EPIC/U2OS/"),readIDATpair)
betas <- openSesame(ssets)
betas <- betas[,c(3:9,1,2)]
colnames(betas) <- c("P1","P2","P3","WT1","WT2","WT3","KEN1","KEN2","KEN3")
U2OS <- data.frame(betas)
U2OS <- U2OS[complete.cases(U2OS),]

#M-value transformation for statistical analysis
myMs <- logit2(U2OS)
colnames(U2OS) <- c("P1","P2","P3","WT1","WT2","WT3","KEN1","KEN2","KEN3")
myMs <- data.matrix(myMs)

#limma/minfi analysis -------- #MDS plotting
pal <- brewer.pal(8, "Dark2")
plotMDS(myMs, top = 50000, gene.selection = "common", col = pal[factor(targets$Sample_Group)], cex = 2)

densityPlot(betas, sampGroups = targets$Sample_Group, main = "Beta Values", legend = FALSE, xlab = "Beta values")
densityBeanPlot(betas, sampGroups = targets$Sample_Group, main = "Beta Values")

#------------------------------------------------------------statistical testing---------------------------------------------------#
#limma for statistical analysis
design <- model.matrix(~0+factor(c(1,1,1,2,2,2,3,3,3)))
colnames(design) <-c("parental","WT","KEN")

#all contrasts
contrast.matrix <- makeContrasts(WT-parental, KEN-parental, levels = design)
fit <- lmFit(myMs, design)
fit2 <- contrasts.fit(fit, contrast.matrix)
fit2 <- eBayes(fit2)
summary <- summary(decideTests(fit2))

#KEN vs WT
contrast.matrix <- makeContrasts(KEN-WT, levels = design)
fit3 <- contrasts.fit(fit, contrast.matrix)
fit3 <- eBayes(fit3)

#KEN vs parental
contrast.matrix <- makeContrasts(KEN-parental, levels = design)
fit4 <- contrasts.fit(fit, contrast.matrix)
fit4 <- eBayes(fit4)

#WT vs parental
contrast.matrix <- makeContrasts(WT-parental, levels = design)
fit5 <- contrasts.fit(fit, contrast.matrix)
fit5 <- eBayes(fit5)


DMP.KvP <- topTable(fit4, num = Inf)
DMP.KvP <- cbind(rownames(DMP.KvP), data.frame(DMP.KvP), row.names = NULL)
colnames(DMP.KvP) <- c("probeID","logFC.KvP","AveExpr.KvP","t.KvP","P.Val.KvP","adj.P.Val.KvP","B.KvP")

DMP.WvP <- topTable(fit5, num = Inf)
DMP.WvP <- cbind(rownames(DMP.WvP), data.frame(DMP.WvP), row.names = NULL)
colnames(DMP.WvP) <- c("probeID","logFC.WvP","AveExpr.WvP","t.WvP","P.Val.WvP","adj.P.Val.WvP","B.WvP")

DMP.KvW <- topTable(fit3, num = Inf)
DMP.KvW <- cbind(rownames(DMP.KvW), data.frame(DMP.KvW), row.names = NULL)
colnames(DMP.KvW) <- c("probeID","logFC.KvW","AveExpr.KvW","t.KvW","P.Val.KvW","adj.P.Val.KvW","B.KvW")

#isolating probe IDs for venn diagrams
KvP.hyper <- subset(DMP.KvP, adj.P.Val.KvP <= 0.05 & logFC.KvP > 0)
KvP.hypo <- subset(DMP.KvP, adj.P.Val.KvP <= 0.05 & logFC.KvP < 0)

WvP.hyper <- subset(DMP.WvP, adj.P.Val.WvP <= 0.05 & logFC.WvP > 0)
WvP.hypo <- subset(DMP.WvP, adj.P.Val.WvP <= 0.05 & logFC.WvP < 0)

KvW.hyper <- subset(DMP.KvW, adj.P.Val.KvW <= 0.05 & logFC.KvW > 0)
KvW.hypo <- subset(DMP.KvW, adj.P.Val.KvW <= 0.05 & logFC.KvW < 0)

KvP.hyper.probes <- KvP.hyper[,c(1)]
KvP.hyper.probes <- data.frame(KvP.hyper.probes)
KvP.hypo.probes <- KvP.hypo[,c(1)]
KvP.hypo.probes <- data.frame(KvP.hypo.probes)

WvP.hyper.probes <- WvP.hyper[,c(1)]
WvP.hyper.probes <- data.frame(WvP.hyper.probes)
WvP.hypo.probes <- WvP.hypo[,c(1)]
WvP.hypo.probes <- data.frame(WvP.hypo.probes)

KvW.hyper.probes <- KvW.hyper[,c(1)]
KvW.hyper.probes <- data.frame(KvW.hyper.probes)
KvW.hypo.probes <- KvW.hypo[,c(1)]
KvW.hypo.probes <- data.frame(KvW.hypo.probes)

setwd("~/rothbart_secondary/Rochelle/QC_for_other_labs/Emanuele/ROTS_20190801_EPIC/sig_probes/U2OS/")
write.table(KvP.hyper.probes, file = "KvP.hyper.probes.U2OS.txt", quote = FALSE, row.names = FALSE, col.names = FALSE)
write.table(KvP.hypo.probes, file = "KvP.hypo.probes.U2OS.txt", quote = FALSE, row.names = FALSE, col.names = FALSE)

write.table(WvP.hyper.probes, file = "WvP.hyper.probes.U2OS.txt", quote = FALSE, row.names = FALSE, col.names = FALSE)
write.table(WvP.hypo.probes, file = "WvP.hypo.probes.U2OS.txt", quote = FALSE, row.names = FALSE, col.names = FALSE)

write.table(KvW.hyper.probes, file = "KvW.hyper.probes.U2OS.txt", quote = FALSE, row.names = FALSE, col.names = FALSE)
write.table(KvW.hypo.probes, file = "KvW.hypo.probes.U2OS.txt", quote = FALSE, row.names = FALSE, col.names = FALSE)

#Combining Datasets with statistics
U2OS.stats <- merge(x = DMP.KvP, y = DMP.WvP, by = "probeID")
U2OS.stats <- merge(x = U2OS.stats, y = DMP.KvW, by = "probeID")

U2OS.stats <- transform(U2OS.stats, probe.behavior.KvP = ifelse(adj.P.Val.KvP <= 0.05 & logFC.KvP > 0, "hyper",
                                                                ifelse(adj.P.Val.KvP <= 0.05 & logFC.KvP < 0, "hypo","Not.Sig")))
U2OS.stats <- transform(U2OS.stats, probe.behavior.WvP = ifelse(adj.P.Val.WvP <= 0.05 & logFC.WvP > 0, "hyper",
                                                                ifelse(adj.P.Val.WvP <= 0.05 & logFC.WvP < 0, "hypo","Not.Sig")))
U2OS.stats <- transform(U2OS.stats, probe.behavior.KvW = ifelse(adj.P.Val.KvW <= 0.05 & logFC.KvW > 0, "hyper",
                                                                ifelse(adj.P.Val.KvW <= 0.05 & logFC.KvW < 0, "hypo","Not.Sig")))

U2OS.stats <- transform(U2OS.stats, probe.KvP.WvP = ifelse(probe.behavior.KvP == "hyper" & probe.behavior.WvP == "hyper", "common.hyper",
                                                           ifelse(probe.behavior.KvP == "hypo" & probe.behavior.WvP == "hypo", "common.hypo",
                                                                  ifelse(probe.behavior.KvP == "hyper" & probe.behavior.WvP == "hypo", "opposite.hyper.hypo",
                                                                         ifelse(probe.behavior.KvP == "hypo" & probe.behavior.WvP == "hyper", "opposite.hypo.hyper",
                                                                                ifelse(probe.behavior.KvP == "hypo" & probe.behavior.WvP == "Not.Sig", "KvP.hypo.only",
                                                                                       ifelse(probe.behavior.KvP == "hyper" & probe.behavior.WvP == "Not.Sig", "KvP.hyper.only",
                                                                                              ifelse(probe.behavior.KvP == "Not.Sig" & probe.behavior.WvP == "hyper", "WvP.hyper.only",
                                                                                                     ifelse(probe.behavior.KvP == "Not.Sig" & probe.behavior.WvP == "hypo", "WvP.hypo.only","none")))))))))

U2OS.stats <- transform(U2OS.stats, probe.KvP.KvW = ifelse(probe.behavior.KvP == "hyper" & probe.behavior.KvW == "hyper", "common.hyper",
                                                           ifelse(probe.behavior.KvP == "hypo" & probe.behavior.KvW == "hypo", "common.hypo",
                                                                  ifelse(probe.behavior.KvP == "hyper" & probe.behavior.KvW == "hypo", "opposite.hyper.hypo",
                                                                         ifelse(probe.behavior.KvP == "hypo" & probe.behavior.KvW == "hyper", "opposite.hypo.hyper",
                                                                                ifelse(probe.behavior.KvP == "hypo" & probe.behavior.KvW == "Not.Sig", "KvP.hypo.only",
                                                                                       ifelse(probe.behavior.KvP == "hyper" & probe.behavior.KvW == "Not.Sig", "KvP.hyper.only",
                                                                                              ifelse(probe.behavior.KvP == "Not.Sig" & probe.behavior.KvW == "hyper", "KvW.hyper.only",
                                                                                                     ifelse(probe.behavior.KvP == "Not.Sig" & probe.behavior.KvW == "hypo", "KvW.hypo.only","none")))))))))


betas.df <- cbind(rownames(betas), data.frame(betas), row.names = NULL)
betas.df <- betas.df[complete.cases(betas.df),]
colnames(betas.df) <- c("probeID","P1","P2","P3","WT1","WT2","WT3","KEN1","KEN2","KEN3")

U2OS.stats <- merge(x = betas.df, y = U2OS.stats, by = "probeID")

U2OS.stats <- transform(U2OS.stats, Parental.avg = ((U2OS.stats$P1 + U2OS.stats$P2 + U2OS.stats$P3)/3))
U2OS.stats <- transform(U2OS.stats, WT.avg = ((U2OS.stats$WT1 + U2OS.stats$WT2 + U2OS.stats$WT3)/3))
U2OS.stats <- transform(U2OS.stats, KEN.avg = ((U2OS.stats$KEN1 + U2OS.stats$KEN2 + U2OS.stats$KEN3)/3))

U2OS.stats <- transform(U2OS.stats, WTvsP.dB = U2OS.stats$WT.avg - U2OS.stats$Parental.avg)
U2OS.stats <- transform(U2OS.stats, KENvsP.dB = U2OS.stats$KEN.avg - U2OS.stats$Parental.avg)
U2OS.stats <- transform(U2OS.stats, KENvsWT.dB = U2OS.stats$KEN.avg - U2OS.stats$WT.avg)


U2OS.stats <- transform(U2OS.stats, category = ifelse(U2OS.stats$Parental.avg > U2OS.stats$WT.avg & U2OS.stats$Parental.avg > U2OS.stats$KEN.avg & U2OS.stats$WT.avg > U2OS.stats$KEN.avg, "Parental.WT.KEN",
                                                              ifelse(U2OS.stats$Parental.avg > U2OS.stats$KEN.avg & U2OS.stats$Parental.avg > U2OS.stats$WT.avg & U2OS.stats$KEN.avg > U2OS.stats$WT.avg,"Parental.KEN.WT",
                                                                     ifelse(U2OS.stats$WT.avg > U2OS.stats$Parental.avg & U2OS.stats$WT.avg > U2OS.stats$KEN.avg & U2OS.stats$Parental.avg > U2OS.stats$KEN.avg, "WT.Parental.KEN",
                                                                            ifelse(U2OS.stats$WT.avg > U2OS.stats$KEN.avg & U2OS.stats$WT.avg > U2OS.stats$Parental.avg & U2OS.stats$KEN.avg > U2OS.stats$Parental.avg,"WT.KEN.Parental",
                                                                                   ifelse(U2OS.stats$KEN.avg > U2OS.stats$Parental.avg & U2OS.stats$KEN.avg > U2OS.stats$WT.avg & U2OS.stats$Parental.avg > U2OS.stats$WT.avg,"KEN.Parental.WT",
                                                                                          ifelse(U2OS.stats$KEN.avg > U2OS.stats$WT.avg & U2OS.stats$KEN.avg > U2OS.stats$Parental.avg & U2OS.stats$WT.avg > U2OS.stats$Parental.avg,"KEN.WT.Parental","else")))))))


#annotating EPIC CpG probes
setwd("~/rothbart_secondary/Rochelle/20190708_WGBS_UHRF1/EPIC_arrays/")
manifest2 <- fread("EPIC.coordinates.ann.txt")
colnames(manifest2) <- c("Chr","Start","Stop", "probeID", "Chr.del","Start.del","Stop.del",
                         "detailed.annotation","distance.to.TSS","RefSeq.1","RefSeq.2","ENSEMBL",
                         "Gene.Name","alternative.name","tx.type","annotation","Chr.CGI","Start.CGI","Stop.CGI", "CGI.name","distance.to.CGI",
                         "CGI.annotation","CpG.density","No.CpGs","No.CpGs.WZ","CpG.context","overlap")
manifest2 <- manifest2[,c(1:4,8:26)]

U2OS.stats.ann <- merge(x = U2OS.stats, y = manifest2, by = "probeID", all.x = TRUE)
U2OS.stats.ann <- U2OS.stats.ann[,c(41:43,1:11,15,17,21,23,27,29:40,44:62)]

#intersecting with replication timing
setwd("~/rothbart_secondary/Rochelle/QC_for_other_labs/Emanuele/replication_timing/")
write.table(U2OS.stats.ann, file = "U2OS.stats.ann4.txt", quote = FALSE, sep = "\t", row.names = FALSE, col.names = FALSE)

U2OS.intersect <- fread("U2OS.stats.ann4.intersect.RT.29241958.bed")
colnames(U2OS.intersect) <- c("Chr","Start","Stop", "probeID", "P1", "P2", "P3", "WT1", "WT2", "WT3", "KEN1", "KEN2", "KEN3", "logFC.KvP", "adj.P.Val.KvP",
                              "logFC.WvP", "adj.P.Val.WvP","logFC.KvW","adj.P.Val.KvW","probe.behavior.KvP","probe.behavior.WvP","probe.behavior.KvW",
                              "probe.KvP.WvP","probe.KvP.KvW","Parental.avg",
                              "WT.avg","KEN.avg","WTvsP.dB", "KENvsP.dB","KENvsWT.dB","category", "detailed.annotation", "distance.to.TSS", "RefSeq.1",
                              "RefSeq.2","ENSEMBL", "Gene.Name", "alternative.name", "tx.type", "annotation", "Chr.CGI", "Start.CGI", "Stop.CGI", "CGI.name",
                              "distance.to.CGI", "CGI.annotation", "CpG.density", "No.CpGs", "No.CpGs.WZ", "CpG.context", "Chr.RT","Start.RT","Stop.RT", 
                              "RT.value","overlap")
U2OS.intersect.2 <- transform(U2OS.intersect, Replication.Timing = ifelse(as.numeric(U2OS.intersect$RT.value) > 0,"early",
                                                                          ifelse(as.numeric(U2OS.intersect$RT.value) < 0, "late", 
                                                                                 ifelse(U2OS.intersect$RT.value == ".",FALSE,FALSE))))

#melting and casting data
U2OS.melt <- U2OS.intersect.2[,c(4:13,20,21,23,40,56)]
U2OS.melt <- U2OS.melt %>% gather(Sample, Betavalue, "P1":"KEN3")


#------------------boxplots with all samples
p <- ggplot(subset(U2OS.melt, probe.KvP.WvP != "none" & probe.KvP.WvP != "opposite.hyper.hypo" & probe.KvP.WvP != "opposite.hypo.hyper" & probe.KvP.WvP != "common.hyper" & probe.KvP.WvP != "KvP.hyper.only" & probe.KvP.WvP != "WvP.hyper.only"), 
            aes(x=probe.KvP.WvP, y=Betavalue, color = Sample2)) + 
  geom_boxplot() + 
  theme_classic() + 
  scale_color_manual(breaks = c("P1","P2","P3","KEN1","KEN2","KEN3","WT1","WT2","WT3"), 
                     values = c("black","black","black","blue","blue","blue","red","red","red"))

p <- ggplot(subset(U2OS.melt, probe.KvP.WvP != "none" & probe.KvP.WvP != "opposite.hyper.hypo" & probe.KvP.WvP != "opposite.hypo.hyper" & probe.KvP.WvP != "common.hyper" & probe.KvP.WvP != "KvP.hyper.only" & probe.KvP.WvP != "common.hypo" & probe.KvP.WvP != "KvP.hypo.only" & probe.KvP.WvP != "WvP.hypo.only"), 
            aes(x=Replication.Timing, y=Betavalue, color = Sample2)) + 
  geom_boxplot() + 
  theme_classic() + 
  scale_color_manual(breaks = c("P1","P2","P3","KEN1","KEN2","KEN3","WT1","WT2","WT3"), 
                     values = c("black","black","black","blue","blue","blue","red","red","red"))

p <- ggplot(U2OS.melt,  aes(x=Sample2, y=Betavalue, color = Sample2)) + 
  geom_boxplot() + 
  theme_classic() + 
  scale_color_manual(breaks = c("P1","P2","P3","KEN1","KEN2","KEN3","WT1","WT2","WT3"), 
                     values = c("black","black","black","blue","blue","blue","red","red","red"))

U2OS.melt$Sample2 <- factor(U2OS.melt$Sample, levels = c("P1","P2","P3","KEN1","KEN2","KEN3","WT1","WT2","WT3"))


#------------------------------------tables to calculate enrichment biases-------------------------------------------#
replication.timing.KvP <- table(U2OS.intersect.2$Replication.Timing, U2OS.intersect.2$probe.behavior.KvP)
annotation.KvP <- table(U2OS.intersect.2$annotation, U2OS.intersect.2$probe.behavior.KvP)

replication.timing.WvP <- table(U2OS.intersect.2$Replication.Timing, U2OS.intersect.2$probe.behavior.WvP)
annotation.WvP <- table(U2OS.intersect.2$annotation, U2OS.intersect.2$probe.behavior.WvP)

replication.timing.KvW <- table(U2OS.intersect.2$Replication.Timing, U2OS.intersect.2$probe.behavior.KvW)
annotation.KvW <- table(U2OS.intersect.2$annotation, U2OS.intersect.2$probe.behavior.KvW)

setwd("~/rothbart_secondary/Rochelle/QC_for_other_labs/Emanuele/ROTS_20190801_EPIC/tables/U2OS/")

write.table(replication.timing.KvP, file = "replication.timing.KvP.txt", quote = FALSE, sep = "\t")
write.table(annotation.KvP, file = "annotation.KvP.txt", quote = FALSE, sep = "\t")

write.table(replication.timing.WvP, file = "replication.timing.WvP.txt", quote = FALSE, sep = "\t")
write.table(annotation.WvP, file = "annotation.WvP.txt", quote = FALSE, sep = "\t")

write.table(replication.timing.KvW, file = "replication.timing.KvW.txt", quote = FALSE, sep = "\t")
write.table(annotation.KvW, file = "annotation.KvW.txt", quote = FALSE, sep = "\t")
